# Supplementary material for: Transcriptomic Analysis Identifies Oxidative Stress-Related Hub Genes and Key Pathways in Sperm Maturation
Source: Antioxidants (Basel). 2025 Jul 30;14(8):936. doi: 10.3390/antiox14080936 (PMC12382826; doi:10.3390/antiox14080936)
Supplement: Supplementary file 1 [file antioxidants-14-00936-s001.zip]

Archive with 2 entries (2 files):
- supplementary 1.csv
- supplementary 2.csv
