# Supplementary material for: Transcriptomic Analysis Identifies Oxidative Stress-Related Hub Genes and Key Pathways in Sperm Maturation
Source: Antioxidants (Basel). 2025 Jul 30;14(8):936. doi: 10.3390/antiox14080936 (PMC12382826; doi:10.3390/antiox14080936)
Supplement: Supplementary file 1 [file antioxidants-14-00936-s001.zip › supplementary 1.csv]

	Gene	moduleColors
1	AP000944.4	grey
2	SNORA48	grey
3	OLR1	turquoise
4	SEMA6B	turquoise
5	SNORA70	grey
6	AC000041.1	grey
7	SERPINB2	turquoise
8	AL162151.2	grey
9	TMEM176A	grey
10	FP325311.1	turquoise
11	AC005045.1	grey
12	HLA-DQA2	grey
13	USP32P1	grey
14	AC004079.5	grey
15	HES1	turquoise
16	TMEM176B	grey
17	SNORD97	grey
18	AC011558.1	turquoise
19	CCL20	turquoise
20	TIPARP	turquoise
21	IL1A	turquoise
22	ZNF331	turquoise
23	AC005837.3	blue
24	RHOB	turquoise
25	STX1A	brown
26	AL137798.3	grey
27	LAMB3	turquoise
28	AC104451.1	grey
29	GPR84	turquoise
30	HLA-DRB6	grey
31	SDC2	turquoise
32	LUZP6	blue
33	AC245128.3	turquoise
34	ID3	turquoise
35	RNU4-2	grey
36	RPSAP58	grey
37	ERAP2	grey
38	AL021707.8	blue
39	KLF5	turquoise
40	SULT1A2	grey
41	C15orf48	turquoise
42	RNVU1-6	turquoise
43	AC242842.2	grey
44	HSPA5	turquoise
45	CXCL3	turquoise
46	NAMPTP1	turquoise
47	CLC	grey
48	LMNA	turquoise
49	EGR1	turquoise
50	AC011195.1	turquoise
51	HBB	turquoise
52	IL1B	turquoise
53	HLA-DQB1-AS1	blue
54	HLA-DRB5	grey
55	FOS	turquoise
56	HBA2	turquoise
57	RNVU1-25	turquoise
58	THBS1	turquoise
59	MN1	turquoise
60	NRIP3	turquoise
61	RPS14P8	grey
62	AC034102.2	grey
63	OSR2	turquoise
64	AC011611.3	brown
65	NR4A3	turquoise
66	EMP1	turquoise
67	AL591846.2	grey
68	NIPAL4	turquoise
69	HCAR2	turquoise
70	AL353804.3	turquoise
71	HLA-H	grey
72	U91328.2	turquoise
73	DDIT3	turquoise
74	AL138895.1	turquoise
75	APOBEC3B	green
76	INSIG1	turquoise
77	HCAR3	turquoise
78	USP41	green
79	CX3CR1	brown
80	RGS1	turquoise
81	SCARNA16	grey
82	IRAK2	turquoise
83	PHACTR1	turquoise
84	AL008729.2	turquoise
85	GAS2L3	turquoise
86	PHLDA1	turquoise
87	AL390719.1	turquoise
88	ABCA1	turquoise
89	AC135983.6	grey
90	KBTBD8	turquoise
91	TP53INP2	turquoise
92	ATP2B1	turquoise
93	LDLR	turquoise
94	RALGDS	turquoise
95	HBA1	turquoise
96	AP001372.3	grey
97	AC245014.3	turquoise
98	RASGEF1B	turquoise
99	F8A3	grey
100	AC079329.1	turquoise
101	MSC	turquoise
102	SAMSN1	turquoise
103	AL157871.1	grey
104	F3	turquoise
105	TNFRSF12A	brown
106	AL365357.1	grey
107	MAFF	turquoise
108	AC008763.2	turquoise
109	AC025580.2	turquoise
110	LONRF1	turquoise
111	ID1	turquoise
112	RNVU1-14	grey
113	CXCL2	turquoise
114	RGCC	turquoise
115	TMEM52B	turquoise
116	PDE4D	turquoise
117	MB21D2	turquoise
118	GPX1P1	grey
119	GABARAPL1	turquoise
120	CD69	turquoise
121	SYNJ2	turquoise
122	ARL5B	turquoise
123	AC005392.2	grey
124	DUSP8	turquoise
125	FCAR	turquoise
126	MAFG	turquoise
127	Z74021.1	grey
128	JUN	turquoise
129	PTX3	turquoise
130	NEU4	turquoise
131	TSPYL2	turquoise
132	STARD4	turquoise
133	MNDA	brown
134	AC016629.1	grey
135	ZNF267	turquoise
136	CCL4	turquoise
137	SPATA13	turquoise
138	EREG	turquoise
139	LONRF3	turquoise
140	SKIL	turquoise
141	SMAD7	turquoise
142	SLC19A2	turquoise
143	ASTL	turquoise
144	CCL7	brown
145	AL031281.2	turquoise
146	SEMA3F	turquoise
147	AC105233.6	grey
148	CTH	turquoise
149	SLC7A5	turquoise
150	TNFRSF21	turquoise
151	AL136038.1	grey
152	AC020656.1	turquoise
153	PER2	turquoise
154	AC079781.4	grey
155	TNF	turquoise
156	GIMAP6	turquoise
157	FBXO34	turquoise
158	NR4A2	turquoise
159	CD44-AS1	turquoise
160	AC005045.2	grey
161	PIGA	turquoise
162	MAPK6	turquoise
163	CCL2	brown
164	SMIM11A	grey
165	U2AF1	blue
166	NFE2L2	turquoise
167	AC112491.1	grey
168	PI4K2A	turquoise
169	MYCL	turquoise
170	PIGY	grey
171	AC009084.3	grey
172	AL356095.2	grey
173	SNAI1	turquoise
174	TRMT6	turquoise
175	HSPA1A	turquoise
176	SYN1	turquoise
177	TMEM104	turquoise
178	AC037198.2	blue
179	IGLC1	black
180	MIR6753	blue
181	GIMAP8	brown
182	AC022966.1	turquoise
183	ARAP1-AS1	turquoise
184	SLC16A6	turquoise
185	DCUN1D3	turquoise
186	FOSL1	turquoise
187	RN7SL2	grey
188	LIF	turquoise
189	HERPUD1	turquoise
190	MLF1	turquoise
191	AC006435.1	grey
192	UAP1	turquoise
193	ARL4C	turquoise
194	KDM6B	turquoise
195	SPAG5	turquoise
196	PNP	turquoise
197	EIF2AK3	turquoise
198	AC133550.2	grey
199	SLC40A1	turquoise
200	CXCR2	turquoise
201	AHCTF1	turquoise
202	HDC	turquoise
203	AL136295.1	grey
204	ATF3	turquoise
205	SNORA73A	grey
206	LUCAT1	turquoise
207	IFIT3	green
208	RNVU1-30	brown
209	GIMAP4	brown
210	FEM1C	turquoise
211	CD9	grey
212	SNORD17	grey
213	DNAJB5	turquoise
214	TNNT1	green
215	CCL4L2	grey
216	RNVU1-15	brown
217	CLECL1	turquoise
218	PDK4	turquoise
219	HLA-DQB1	grey
220	ZBTB43	turquoise
221	PI4KAP1	blue
222	TNFAIP6	turquoise
223	SNORA73B	grey
224	AC105052.3	grey
225	AC073850.1	brown
226	AC020916.1	turquoise
227	AL133330.1	turquoise
228	FCER1A	brown
229	ELL2	turquoise
230	PLCXD1	turquoise
231	SESN1	turquoise
232	AC007952.4	turquoise
233	RNU2-2P	turquoise
234	IER3	turquoise
235	IFI44L	green
236	PDCD6IPP2	grey
237	RRP12	turquoise
238	TMSB4XP6	grey
239	PSMC1P5	grey
240	LHFPL2	turquoise
241	RANBP2	turquoise
242	SNURF	grey
243	RGS2	turquoise
244	AC004542.5	grey
245	COX7CP1	brown
246	AL671883.2	grey
247	AC092865.4	blue
248	CCND2	turquoise
249	CD83	turquoise
250	HIC1	turquoise
251	NR1D2	turquoise
252	RN7SK	turquoise
253	CLN8	turquoise
254	RPL13P12	grey
255	AC092299.1	turquoise
256	ORM1	grey
257	NAP1L4P1	turquoise
258	RN7SL4P	grey
259	GIMAP7	turquoise
260	AC099329.1	grey
261	FCGR3B	turquoise
262	PROK2	turquoise
263	AL391903.2	blue
264	CTNNB1	turquoise
265	AL031727.1	grey
266	HP	grey
267	BASP1	turquoise
268	AC067930.3	grey
269	ADGRE4P	blue
270	CSF1	brown
271	CCRL2	turquoise
272	CEBPA	turquoise
273	H2AC18	grey
274	SEPTIN14P19	grey
275	IGLC3	black
276	PPIF	turquoise
277	AC004057.1	grey
278	GPR183	turquoise
279	DYNLL1	brown
280	TPRA1	turquoise
281	KCTD7	turquoise
282	VSTM1	grey
283	PHLDA2	turquoise
284	DUSP10	turquoise
285	ETV3	turquoise
286	IGLC2	black
287	GRASP	turquoise
288	RHOH	turquoise
289	MT1XP1	blue
290	AC025034.1	turquoise
291	AP1G1	turquoise
292	AC009244.1	grey
293	IGLV2-14	black
294	AC018797.1	blue
295	AL390198.2	grey
296	AC104695.4	brown
297	SNORA12	grey
298	AC132872.3	blue
299	DUSP1	turquoise
300	TNFSF10	brown
301	SNORD3B-2	turquoise
302	TREML3P	turquoise
303	USP32P2	blue
304	IGKV3-20	black
305	MYADM	turquoise
306	SIK1	blue
307	IFFO2	turquoise
308	NEDD9	turquoise
309	SLC46A2	turquoise
310	HMGN1P3	turquoise
311	PRDM8	turquoise
312	RPS26	grey
313	RN7SL473P	blue
314	RTL6	turquoise
315	PTPN7	turquoise
316	NBPF8	blue
317	HSPA7	blue
318	NPIPB15	blue
319	BLOC1S5-TXNDC5	grey
320	SPRED2	brown
321	TMSB4XP2	grey
322	AL928654.2	blue
323	IL1R1	turquoise
324	PPP1CB	turquoise
325	DNAJC19P5	turquoise
326	PAX8-AS1	grey
327	SPSB1	turquoise
328	RNVU1-4	yellow
329	XBP1	turquoise
330	AC007192.2	turquoise
331	EIF4EP1	blue
332	CCR2	turquoise
333	IGHA1	black
334	FCGR2B	grey
335	OAS1	green
336	EPHA1-AS1	grey
337	PRC1	turquoise
338	FABP5P7	turquoise
339	AL031600.3	grey
340	AC048382.7	grey
341	AC008878.1	grey
342	IER2	turquoise
343	FP565260.3	turquoise
344	GZMH	red
345	JMY	turquoise
346	PNPLA8	turquoise
347	MIS12	turquoise
348	OXSR1	turquoise
349	SIAH1	turquoise
350	SUMO2P1	turquoise
351	LIMK2	turquoise
352	HBP1	turquoise
353	KIF18A	turquoise
354	AC018521.2	turquoise
355	NPIPA5	grey
356	AREG	brown
357	FAM106A	blue
358	FAM118B	brown
359	RPL21P75	grey
360	LINC01871	red
361	IGKV1D-39	black
362	RN7SL657P	grey
363	CCL3	turquoise
364	TNFAIP8L2	brown
365	AC004079.3	grey
366	CBR1	turquoise
367	SH3BP5	turquoise
368	ALG1L13P	turquoise
369	RN7SL566P	turquoise
370	RRAD	turquoise
371	AC068580.4	turquoise
372	SPHK1	turquoise
373	GPR132	turquoise
374	PELO	turquoise
375	IRGQ	turquoise
376	AL035078.4	grey
377	AL671762.1	turquoise
378	CDKN1A	turquoise
379	F2RL1	brown
380	MRPL17	turquoise
381	HLX	turquoise
382	IFITM10	turquoise
383	RLIM	turquoise
384	TNNT3	turquoise
385	CDK20	turquoise
386	MSRB1	turquoise
387	ABCG1	turquoise
388	AC131097.3	turquoise
389	SEC62	turquoise
390	AC234781.5	brown
391	CENPC	turquoise
392	PRR7	turquoise
393	CDADC1	turquoise
394	ZBTB5	turquoise
395	ACSL1	turquoise
396	LYPD2	turquoise
397	TNFRSF10C	turquoise
398	AP002761.1	grey
399	Z84488.2	turquoise
400	PPP1R15B	turquoise
401	PROC	turquoise
402	GZF1	turquoise
403	ZBTB21	turquoise
404	IDH1	brown
405	BCLAF1	turquoise
406	MMP19	turquoise
407	KRCC1	brown
408	PDE4B	turquoise
409	AC125437.1	turquoise
410	TNFAIP3	turquoise
411	SOCS2	turquoise
412	SQLE	turquoise
413	AL157871.3	turquoise
414	ASDURF	grey
415	IFIT1	green
416	CCL3L3	grey
417	AL132780.3	grey
418	RPL23AP24	grey
419	ZNF124	turquoise
420	IL6	turquoise
421	RPL36AP15	grey
422	SNORA71B	blue
423	AP001120.2	turquoise
424	PTGDS	red
425	AC005339.1	grey
426	LINC02432	brown
427	HLA-DQA1	grey
428	LIMS3	grey
429	RNVU1-27	brown
430	IFIT2	green
431	ZFP36L2	turquoise
432	MTMR6	turquoise
433	TBC1D7	turquoise
434	JUNB	turquoise
435	TRBC2	red
436	KANSL1-AS1	grey
437	AC146944.1	grey
438	AC022966.2	turquoise
439	AC025884.1	grey
440	PSMB8-AS1	brown
441	PF4	pink
442	AC008738.3	turquoise
443	AL121992.2	grey
444	FAM102B	turquoise
445	AC010323.1	grey
446	CHSY1	turquoise
447	RPL32P1	blue
448	ICAM4	turquoise
449	NR4A1AS	brown
450	JMJD1C	turquoise
451	TRAC	red
452	SDF2L1	turquoise
453	PPFIA4	grey
454	RGS17P1	turquoise
455	GP1BB	pink
456	AP000763.3	blue
457	RPL36A-HNRNPH2	grey
458	ARIH1	turquoise
459	AC087385.1	turquoise
460	VNN1	grey
461	NDUFAF1	brown
462	SDE2	turquoise
463	MEGF9	brown
464	RN7SL608P	turquoise
465	STARD8	turquoise
466	ANKRD28	turquoise
467	SIK1B	turquoise
468	MAGEF1	turquoise
469	AC010761.3	turquoise
470	GZMA	red
471	RGPD2	turquoise
472	LYPD3	turquoise
473	CLU	grey
474	ISCA1P1	grey
475	RN7SKP283	blue
476	AP000879.1	grey
477	DEFA1	black
478	IFI6	green
479	RNU1-28P	grey
480	RNU1-27P	grey
481	RNU1-1	grey
482	RNVU1-18	grey
483	RNU1-2	grey
484	RNU1-4	grey
485	RNU1-3	grey
486	RNVU1-29	grey
487	AC213203.2	grey
488	NAMPT	turquoise
489	RN7SL368P	blue
490	AC109326.1	turquoise
491	DBF4	turquoise
492	FICD	turquoise
493	AL391807.1	blue
494	RAB11FIP1	turquoise
495	CNBD2	turquoise
496	ADORA2A	turquoise
497	RN7SL1	grey
498	GOLGA8A	turquoise
499	IGKV1OR1-1	grey
500	AFF4	turquoise
501	JCHAIN	red
502	RABGEF1	turquoise
503	DNAJB9	turquoise
504	AL162424.1	grey
505	CMTM2	turquoise
506	TRAFD1	turquoise
507	CRY2	turquoise
508	BTBD19	blue
509	TOP1	turquoise
510	LILRA4	red
511	AC079035.2	grey
512	ADNP2	turquoise
513	BPNT1	brown
514	CYP51A1	turquoise
515	COG8	turquoise
516	AL161785.1	brown
517	AC010507.2	blue
518	VIM-AS1	turquoise
519	SELENOK	turquoise
520	RPH3A	grey
521	ING1	turquoise
522	ZNF644	turquoise
523	IGHM	black
524	HLA-DQB2	turquoise
525	SNIP1	turquoise
526	IQSEC1	turquoise
527	C16orf54	turquoise
528	NCR3LG1	turquoise
529	AC104809.2	blue
530	WHRN	turquoise
531	AC243773.2	grey
532	AC013489.3	turquoise
533	AC138866.1	blue
534	TMCC3	turquoise
535	THAP9-AS1	turquoise
536	PWP2	grey
537	ATL2	turquoise
538	ZC3H12C	turquoise
539	MKKS	brown
540	AP001033.4	turquoise
541	HECA	turquoise
542	AL049634.2	brown
543	ZC3H12A	turquoise
544	SNAPC1	turquoise
545	ANKRD9	turquoise
546	AL450998.3	turquoise
547	BTG3	turquoise
548	AC068580.1	turquoise
549	AC011445.2	grey
550	TRGV5P	grey
551	WEE1	turquoise
552	CCR7	turquoise
553	FLT3	grey
554	CES1	grey
555	PPBP	pink
556	AC092620.1	turquoise
557	AC132872.4	blue
558	STK17A	turquoise
559	LITAF	turquoise
560	TM2D3	turquoise
561	SNORD3B-1	turquoise
562	AC021078.1	blue
563	VPS37C	turquoise
564	AL118516.1	turquoise
565	ARID5A	turquoise
566	IL1RAP	turquoise
567	MIR222HG	turquoise
568	TMTC1	grey
569	SAMD9L	green
570	C11orf96	turquoise
571	NUAK2	turquoise
572	CHD1	turquoise
573	GNLY	red
574	CLEC4F	grey
575	SLAMF7	green
576	GZMB	red
577	PLIN2	turquoise
578	CXCL1	grey
579	IFITM1	green
580	MOSPD2	brown
581	AC005224.3	turquoise
582	ARV1	brown
583	INO80B-WBP1	grey
584	THOC3	turquoise
585	CHKA	turquoise
586	AP003392.2	blue
587	AC012181.1	turquoise
588	DOK1	turquoise
589	UPK3BL2	blue
590	PRUNE2	grey
591	XRRA1	brown
592	CXCL10	green
593	NFKBID	turquoise
594	ABCF1	turquoise
595	AL354733.3	blue
596	TRBC1	red
597	SMURF1	turquoise
598	RHEBP2	grey
599	RYBP	turquoise
600	IGKC	black
601	CBWD4P	grey
602	PLAAT3	grey
603	CMKLR1	turquoise
604	RPL10P12	blue
605	COMMD3-BMI1	grey
606	AC011825.3	turquoise
607	RPS26P21	turquoise
608	NAPSB	turquoise
609	MSR1	grey
610	AC037198.1	blue
611	AC093484.3	turquoise
612	IGKV3-15	black
613	AL356801.1	turquoise
614	PTCHD3P1	grey
615	ICAM1	turquoise
616	LACTB2	brown
617	RPL17-C18orf32	grey
618	ZAP70	red
619	AL121899.4	turquoise
620	TUBB1	pink
621	CYP1B1	turquoise
622	PRR7-AS1	blue
623	AC253572.1	turquoise
624	SLC7A5P1	turquoise
625	AL137073.1	blue
626	GAB2	turquoise
627	FRS3	turquoise
628	SYNC	turquoise
629	FCGR2C	blue
630	IDI1	turquoise
631	AC092070.2	brown
632	RN7SL650P	turquoise
633	RN7SL798P	blue
634	PTPRE	turquoise
635	FCER2	grey
636	EAF1	turquoise
637	RUNX3	turquoise
638	AGO2	turquoise
639	ICOSLG	turquoise
640	SGMS1	turquoise
641	PGA3	blue
642	RPS26P6	grey
643	RANP3	grey
644	AC006978.2	turquoise
645	AL137129.1	turquoise
646	TLE1	turquoise
647	HLA-DPB2	grey
648	LANCL2	turquoise
649	CETN3	brown
650	AP006623.1	turquoise
651	DDHD1	blue
652	PRDM1	turquoise
653	AC009152.1	turquoise
654	AD000671.1	grey
655	ATG2A	turquoise
656	GOLGA8B	blue
657	AL139407.1	turquoise
658	AL592429.1	turquoise
659	HLA-L	turquoise
660	UBAP1	turquoise
661	AC002553.2	blue
662	AL627309.5	blue
663	SH3BP5-AS1	blue
664	MANF	turquoise
665	AC090181.1	blue
666	SREK1	blue
667	ZNF674-AS1	turquoise
668	EIF1AXP1	turquoise
669	AC215522.2	blue
670	NFKB2	blue
671	CAVIN3	turquoise
672	AL391903.1	blue
673	PI3	turquoise
674	C1DP1	grey
675	RN7SL124P	turquoise
676	RN7SL381P	blue
677	IGHV3-30	black
678	AC040169.3	turquoise
679	AC244197.3	blue
680	RFX2	turquoise
681	IMPDH1P10	turquoise
682	ZNF708	blue
683	TLR7	turquoise
684	FOSB	turquoise
685	CREM	turquoise
686	MAFK	turquoise
687	METRNL	brown
688	AC135977.1	turquoise
689	U62317.2	blue
690	CFAP298	brown
691	CYSLTR2	turquoise
692	CD3D	red
693	JARID2	turquoise
694	AL139300.1	turquoise
695	GAPT	brown
696	PLA2G4C	green
697	AC092865.3	blue
698	FAM157C	blue
699	AC066613.1	blue
700	PGA4	grey
701	TLR5	brown
702	CUTALP	blue
703	RPL7AP64	brown
704	NUP98	turquoise
705	AL390208.1	turquoise
706	CENPN	turquoise
707	GSTM1	grey
708	AC005306.1	grey
709	RNF144B	turquoise
710	TCL1A	red
711	AL442635.1	yellow
712	SEMA4B	turquoise
713	ATP5PDP4	blue
714	PRXL2C	turquoise
715	TMEM189-UBE2V1	grey
716	AP002954.1	grey
717	TUBB6	turquoise
718	CCDC144A	blue
719	DHX34	turquoise
720	TBC1D23	turquoise
721	RNF103	turquoise
722	NFKBIE	turquoise
723	TNFSF14	turquoise
724	PAQR8	brown
725	ANKRD10-IT1	blue
726	GPR35	turquoise
727	CSNK1D	blue
728	GPRC5A	turquoise
729	AC009133.6	turquoise
730	LRRC32	turquoise
731	PKD1P5	grey
732	TP53BP2	turquoise
733	EGR3	turquoise
734	LMAN2L	brown
735	CCL5	red
736	C2orf74	brown
737	AL669831.4	turquoise
738	RPLP1P11	blue
739	IGFBP2	grey
740	AL035446.1	grey
741	HMGN1P8	blue
742	AL645941.2	grey
743	SUMO2P19	blue
744	AC073107.1	grey
745	AC025278.3	grey
746	IL1R2	turquoise
747	IFIT5	turquoise
748	SERPINB10	grey
749	MIR3945HG	turquoise
750	RELB	brown
751	CYB5A	turquoise
752	PPP4R2	turquoise
753	YTHDC1	turquoise
754	DDIT4	turquoise
755	IBA57	turquoise
756	MEF2D	turquoise
757	GBP1	green
758	SLC9A3-AS1	blue
759	AL034430.2	turquoise
760	AP000346.2	blue
761	LYSMD3	turquoise
762	TSPOAP1	turquoise
763	AL136131.3	turquoise
764	OLIG2	turquoise
765	RAB21	turquoise
766	NPIPB14P	blue
767	SCOC	brown
768	FUT7	turquoise
769	MTND4LP7	turquoise
770	SAP30	turquoise
771	SNX9	turquoise
772	RN7SKP296	turquoise
773	CLEC5A	turquoise
774	IL32	red
775	HMGA1	brown
776	SOCS3	turquoise
777	TSPAN33	grey
778	MIR155HG	turquoise
779	TENT4A	blue
780	TUBB2A	brown
781	CD3E	red
782	BX470102.1	turquoise
783	RN7SKP26	blue
784	AC105265.3	grey
785	AP003065.3	blue
786	CFAP20	turquoise
787	SAC3D1	turquoise
788	AC095055.1	turquoise
789	WIPI1	turquoise
790	CXCL8	turquoise
791	TMEM88	turquoise
792	LINC01709	turquoise
793	LINC01291	grey
794	COA3	brown
795	TLDC2	blue
796	RNF185-AS1	grey
797	SDHDP6	brown
798	FARP2	turquoise
799	HAUS8	turquoise
800	RN7SL23P	blue
801	AL360181.2	blue
802	DGCR6	turquoise
803	TREML4	blue
804	AL442067.1	grey
805	RGS3	turquoise
806	SLC25A32	turquoise
807	AC145207.8	turquoise
808	P2RY13	brown
809	DNMBP	turquoise
810	SYAP1	turquoise
811	CWC25	turquoise
812	BACH1	turquoise
813	SLC35E4	brown
814	OAS2	green
815	MACO1	turquoise
816	USP18	green
817	DDX11L2	grey
818	BIN1	brown
819	NDUFA8	brown
820	B3GNT8	turquoise
821	LY6E	green
822	TWISTNB	turquoise
823	PLK2	turquoise
824	AL732372.2	blue
825	TMEM250	turquoise
826	ZNF319	turquoise
827	AC117378.1	brown
828	LRRC25	turquoise
829	APOA2	turquoise
830	NPIPB13	blue
831	FGFBP2	red
832	UBE2FP1	turquoise
833	RN7SL809P	blue
834	SERTAD1	brown
835	AL390195.2	grey
836	ID2	turquoise
837	TGFBR1	turquoise
838	PRR33	blue
839	MS4A1	turquoise
840	AC068831.5	turquoise
841	POP7	turquoise
842	CDC42EP1	turquoise
843	RNF152	brown
844	SAR1A	turquoise
845	AL355310.2	blue
846	VASH1	blue
847	SERPINE1	turquoise
848	LOXHD1	grey
849	SCARNA12	grey
850	AC002451.1	brown
851	MECP2	turquoise
852	SMG1P4	turquoise
853	AC134878.2	grey
854	ALKBH4	turquoise
855	TRMO	turquoise
856	LGMN	turquoise
857	AL157786.1	turquoise
858	NFS1	turquoise
859	PRMT9	turquoise
860	AC009152.3	turquoise
861	SNHG25	turquoise
862	CD180	turquoise
863	SEPTIN14P2	grey
864	SMG1P1	turquoise
865	CASP3	turquoise
866	NHSL2	brown
867	SEC62-AS1	turquoise
868	ATOH8	turquoise
869	LINC02210	grey
870	FCGR3A	brown
871	HSPA13	turquoise
872	MAPK8IP1	turquoise
873	BIN3	turquoise
874	LGALS2	grey
875	NCDN	turquoise
876	ACP5	turquoise
877	CD55	turquoise
878	CSGALNACT2	turquoise
879	CDCA4	brown
880	AL158211.3	grey
881	IFI44	green
882	GPCPD1	turquoise
883	NET1	turquoise
884	CHMP1B	turquoise
885	RRN3	turquoise
886	AC016876.2	turquoise
887	ERMN	blue
888	ASF1B	turquoise
889	AC090971.2	grey
890	EAF1-AS1	turquoise
891	DNAJB11	turquoise
892	EGR2	turquoise
893	HAVCR2	turquoise
894	RAB10	brown
895	AARS1	turquoise
896	RN7SL749P	turquoise
897	TBCAP3	turquoise
898	RN7SKP175	grey
899	AL357500.2	grey
900	AC114546.3	brown
901	ZNFX1	turquoise
902	NUDT16P1	turquoise
903	RNMT	turquoise
904	ASCL2	turquoise
905	SNRK	turquoise
906	GATD3A	grey
907	GFOD1	turquoise
908	TNFSF9	turquoise
909	AC103591.3	yellow
910	IFI27	green
911	RN7SL600P	blue
912	NAB2	brown
913	ERI2	brown
914	HMGCR	turquoise
915	DNAAF1	turquoise
916	GRAP2	pink
917	AL355816.2	grey
918	RGPD6	turquoise
919	CD7	blue
920	AC122718.2	blue
921	GIMAP1-GIMAP5	brown
922	OASL	green
923	AC090617.5	turquoise
924	NFE2	brown
925	SLC35A1	brown
926	AC011511.4	grey
927	HSPA6	turquoise
928	AL590560.4	blue
929	PPM1A	turquoise
930	PAFAH1B1	turquoise
931	CXCR2P1	brown
932	GLRX	brown
933	GPR34	brown
934	TST	turquoise
935	FLVCR1-DT	brown
936	SPAG9	turquoise
937	AC073612.1	grey
938	DCAF1	turquoise
939	DPYSL2	brown
940	OCLNP1	turquoise
941	TBK1	turquoise
942	OLFM1	brown
943	RGS12	turquoise
944	AMPD2	blue
945	NDUFC2-KCTD14	grey
946	AL353625.1	turquoise
947	IFITM3	green
948	SIGLEC12	grey
949	AL162586.1	turquoise
950	HSP90B1	turquoise
951	GALNT3	turquoise
952	IRF2BPL	turquoise
953	ATP1B1	turquoise
954	DPY30	brown
955	AC103858.1	turquoise
956	FUBP1	turquoise
957	LINC00106	blue
958	IGHG2	black
959	MIR29B2CHG	turquoise
960	AL451069.2	grey
961	CXorf65	turquoise
962	CRK	turquoise
963	PPIL4	turquoise
964	HSF2	turquoise
965	ECD	turquoise
966	CD300H	turquoise
967	CCNK	turquoise
968	PDCD1	turquoise
969	RASD1	turquoise
970	TXNDC11	turquoise
971	LRG1	turquoise
972	AL355922.1	turquoise
973	AC002091.2	turquoise
974	KLHL24	turquoise
975	HIF1A	turquoise
976	LINC01220	brown
977	MICOS10-NBL1	grey
978	ARL8B	turquoise
979	IRF2BP1	turquoise
980	PIK3R1	turquoise
981	IFNGR1	turquoise
982	RN7SL15P	yellow
983	TGIF1	turquoise
984	NPM1P26	turquoise
985	ATP6V1C2	turquoise
986	RPPH1	grey
987	H4C14	turquoise
988	IL10	turquoise
989	FNIP1	turquoise
990	ZNF564	turquoise
991	LACC1	turquoise
992	NKTR	blue
993	ASGR1	turquoise
994	IGHG1	black
995	PHF1	turquoise
996	SLA	turquoise
997	RASGRP3	turquoise
998	PAM	turquoise
999	CMTM5	pink
1000	RP9	turquoise
1001	GNA12	turquoise
1002	MAP3K8	turquoise
1003	NRBF2	turquoise
1004	MRPL18	brown
1005	AC138035.1	blue
1006	PLD4	turquoise
1007	ZBTB16	grey
1008	PFKFB3	turquoise
1009	AC005944.1	grey
1010	TEDC1	turquoise
1011	MAP3K2	turquoise
1012	AZIN1-AS1	turquoise
1013	OPRL1	turquoise
1014	AP006289.1	grey
1015	PDCD4	turquoise
1016	CRY1	turquoise
1017	HMGCS1	turquoise
1018	CCDC18-AS1	blue
1019	AC012181.2	turquoise
1020	AC245052.2	turquoise
1021	RPL10P6	blue
1022	RN7SL328P	blue
1023	PRELID2P1	turquoise
1024	DDX6	turquoise
1025	YPEL5	turquoise
1026	AC026369.3	grey
1027	RPL23AP7	brown
1028	RIN1	turquoise
1029	APBB2	brown
1030	SC5D	turquoise
1031	CRYZ	brown
1032	GSTM4	turquoise
1033	AC135983.3	yellow
1034	AC011468.2	grey
1035	ZFYVE16	turquoise
1036	AC107075.1	grey
1037	SNORA53	green
1038	RAB4B-EGLN2	blue
1039	ISYNA1	turquoise
1040	TCTEX1D4	turquoise
1041	SHB	turquoise
1042	AC087741.1	blue
1043	AC006011.2	grey
1044	USP9X	turquoise
1045	NINJ1	brown
1046	MCM3	brown
1047	NIBAN3	red
1048	AC100830.2	blue
1049	MORF4L2	turquoise
1050	CXXC5	brown
1051	AC011497.2	turquoise
1052	FAM20A	green
1053	AC012184.2	grey
1054	C17orf107	turquoise
1055	ARAP1-AS2	blue
1056	AC108134.3	blue
1057	C5orf66	blue
1058	TMEM191B	turquoise
1059	SLC7A1	turquoise
1060	HES4	turquoise
1061	AIM2	brown
1062	THAP2	turquoise
1063	APAF1	brown
1064	PCNA	brown
1065	MTMR10	turquoise
1066	SRGAP2D	turquoise
1067	SDC4	brown
1068	AC005154.5	blue
1069	CDPF1	turquoise
1070	AC025857.2	blue
1071	REC8	blue
1072	AC067931.1	turquoise
1073	RGPD5	turquoise
1074	RIT1	turquoise
1075	THBD	brown
1076	NDEL1	turquoise
1077	NLRP3	turquoise
1078	UBE3A	turquoise
1079	NUDCD1	brown
1080	CTSW	red
1081	MAD1L1	turquoise
1082	RAPH1	brown
1083	AC002456.1	turquoise
1084	CYCSP52	turquoise
1085	RN7SL105P	blue
1086	AC110792.3	blue
1087	CALR	turquoise
1088	AC017116.1	blue
1089	AC048341.2	turquoise
1090	RIPK2	turquoise
1091	DUX4L50	brown
1092	MAP4K3	turquoise
1093	AC011498.6	blue
1094	TRDC	red
1095	AL049840.7	blue
1096	C1QA	green
1097	CCDC9	turquoise
1098	GNA15	brown
1099	C1QB	green
1100	CHD6	turquoise
1101	GPR27	turquoise
1102	AC025594.2	grey
1103	IGKV3-11	black
1104	TRIM34	brown
1105	MIR22HG	turquoise
1106	CD79A	black
1107	KPNA4	turquoise
1108	NDRG1	turquoise
1109	TKTL1	turquoise
1110	UBE2H	turquoise
1111	TRAF3IP2	turquoise
1112	CMPK2	green
1113	AL928654.3	turquoise
1114	NXT1	turquoise
1115	AVPI1	brown
1116	OXLD1	turquoise
1117	MT1F	turquoise
1118	GMEB2	turquoise
1119	TRG-AS1	turquoise
1120	MIER1	turquoise
1121	SIGLEC1	green
1122	LINC00189	grey
1123	KLF9	turquoise
1124	AC137932.1	blue
1125	AC005832.4	grey
1126	TSPAN13	red
1127	C11orf98	brown
1128	PTGES	brown
1129	FGL2	brown
1130	SNRPGP2	turquoise
1131	TPST1	grey
1132	AC079684.2	turquoise
1133	BATF	turquoise
1134	IQCJ-SCHIP1	turquoise
1135	AP000547.3	grey
1136	AC106782.6	turquoise
1137	AC133555.5	turquoise
1138	AC002553.1	blue
1139	RN7SKP70	turquoise
1140	DENND3	blue
1141	FAM157A	grey
1142	CNOT6L	turquoise
1143	ITM2C	red
1144	SAPCD2	grey
1145	SOX4	turquoise
1146	KBTBD3	turquoise
1147	MRPL35	turquoise
1148	BANF1P2	blue
1149	LINC01215	turquoise
1150	RAB1A	turquoise
1151	AC138150.1	blue
1152	AC139272.1	turquoise
1153	AL162417.1	turquoise
1154	AC093627.4	turquoise
1155	AC063950.1	blue
1156	MTFMT	turquoise
1157	AC011472.3	turquoise
1158	DCP1A	turquoise
1159	RN7SKP16	grey
1160	AC098591.3	grey
1161	AC022098.3	grey
1162	AL391056.2	grey
1163	OAS3	green
1164	PAQR6	blue
1165	DHRS4-AS1	brown
1166	NBPF3	grey
1167	FGD6	turquoise
1168	AQP9	turquoise
1169	RIPOR2	brown
1170	MZB1	red
1171	WNT5B	turquoise
1172	AL022328.1	blue
1173	AZIN1	turquoise
1174	HVCN1	brown
1175	SREBF1	turquoise
1176	BZW1P2	turquoise
1177	RPRD1B	turquoise
1178	RPS28P7	grey
1179	PSMD12	turquoise
1180	AL161787.1	grey
1181	AC090617.10	turquoise
1182	JMJD6	turquoise
1183	AC084876.1	yellow
1184	TBKBP1	grey
1185	SCML1	turquoise
1186	GPN3	turquoise
1187	BACH1-IT2	turquoise
1188	AC025048.6	turquoise
1189	EHD1	turquoise
1190	C12orf75	red
1191	PRF1	red
1192	PET117	turquoise
1193	AL513327.1	blue
1194	EPSTI1	green
1195	TASOR	brown
1196	AL627309.7	blue
1197	USP14	turquoise
1198	B3GALT4	turquoise
1199	TEFM	turquoise
1200	HSPE1P18	yellow
1201	AC136628.3	brown
1202	CITED4	turquoise
1203	CSNK1A1	turquoise
1204	MARCO	grey
1205	DDX21	turquoise
1206	NMNAT1	brown
1207	ASMTL-AS1	blue
1208	AC073896.1	turquoise
1209	FBXL3	turquoise
1210	ADCY3	turquoise
1211	ISCA2	turquoise
1212	CDC37L1-DT	grey
1213	LGALS3BP	green
1214	SESN2	turquoise
1215	HOXA5	grey
1216	RNASE3	turquoise
1217	RAB3A	turquoise
1218	AHI1	turquoise
1219	ADGRE3	brown
1220	FAM157B	blue
1221	CYTIP	turquoise
1222	RBM5-AS1	blue
1223	CHMP1B-AS1	turquoise
1224	IFI16	brown
1225	CD200R1	brown
1226	PNRC2	turquoise
1227	AC021321.2	turquoise
1228	AL031729.1	grey
1229	TGIF2	turquoise
1230	RN7SL181P	grey
1231	AP003392.5	turquoise
1232	AC007881.2	grey
1233	AC246785.3	grey
1234	AC010761.4	grey
1235	WBP4	turquoise
1236	TRAF4	turquoise
1237	MED6	turquoise
1238	TRAPPC5	turquoise
1239	PIM1	turquoise
1240	BIRC3	turquoise
1241	DHFRP1	turquoise
1242	VPS72	brown
1243	AC021016.3	blue
1244	MX1	green
1245	MYC	turquoise
1246	DDIAS	brown
1247	SMIM30	turquoise
1248	BPI	grey
1249	AKIRIN2	turquoise
1250	MARCKSL1	turquoise
1251	LINC01001	blue
1252	ALG2	turquoise
1253	NPIPB12	blue
1254	POLR3K	turquoise
1255	NRARP	brown
1256	ABCC3	blue
1257	Z99129.1	blue
1258	CALHM2	turquoise
1259	PHAX	turquoise
1260	AC006064.6	blue
1261	DYRK1A	turquoise
1262	GP9	pink
1263	BEGAIN	turquoise
1264	MS4A3	grey
1265	DDX11	blue
1266	GABPB1	turquoise
1267	CTNNAL1	turquoise
1268	AP000902.1	blue
1269	RN7SL49P	blue
1270	RLF	turquoise
1271	SNAI3	turquoise
1272	HPF1	brown
1273	DEFB1	green
1274	APOBEC3G	brown
1275	ZFP36L1	turquoise
1276	NRIR	green
1277	ZNF595	grey
1278	FAM168B	turquoise
1279	AC046185.3	turquoise
1280	AP001062.3	blue
1281	RBMS1P1	blue
1282	IRF2	brown
1283	MRPS23	turquoise
1284	AC138305.3	turquoise
1285	XIST	turquoise
1286	HERC5	green
1287	ATXN1L	turquoise
1288	RNF5P1	turquoise
1289	DCAF12	brown
1290	CST7	red
1291	AL592183.1	grey
1292	KCNN4	grey
1293	MALAT1	blue
1294	GIMAP1	brown
1295	EIF4EP2	grey
1296	RNF11	turquoise
1297	CCDC142	brown
1298	AC009093.8	grey
1299	SLX1A-SULT1A3	yellow
1300	LCOR	turquoise
1301	TRGV5	turquoise
1302	AL022328.2	blue
1303	ATP1B3-AS1	blue
1304	COL9A3	grey
1305	TRIM13	turquoise
1306	MTSS1	turquoise
1307	SCAANT1	grey
1308	FILIP1L	turquoise
1309	BOLA1	brown
1310	FGFRL1	turquoise
1311	PRSS21	grey
1312	GARS-DT	blue
1313	SS18L1	turquoise
1314	AC006064.4	turquoise
1315	ODF3L1	turquoise
1316	IGLV5-52	blue
1317	BAIAP2-DT	turquoise
1318	AC067930.1	grey
1319	FP671120.8	grey
1320	AC145098.1	turquoise
1321	MFAP1	turquoise
1322	FAM41C	blue
1323	FP236383.4	grey
1324	FP671120.7	grey
1325	FP236383.5	grey
1326	CD40	green
1327	EAF2	brown
1328	SLC1A5	turquoise
1329	RSAD2	green
1330	TMEM170A	turquoise
1331	LINC01127	blue
1332	RBKS	grey
1333	AHR	turquoise
1334	BPGM	brown
1335	FZD1	turquoise
1336	NFKBIZ	blue
1337	LENG8	blue
1338	GASK1B	brown
1339	KDM3A	turquoise
1340	WDR43	turquoise
1341	TOM1	turquoise
1342	AC243919.1	grey
1343	RASSF5	turquoise
1344	MTLN	turquoise
1345	HM13-IT1	blue
1346	IGKV4-1	black
1347	CHKB-CPT1B	blue
1348	LINC01002	blue
1349	FCGR1CP	brown
1350	AC018653.3	blue
1351	TREM1	turquoise
1352	SUMO1P1	grey
1353	TRIM39	turquoise
1354	FAM49A	turquoise
1355	ARL4A	turquoise
1356	AC240565.4	blue
1357	AC245297.1	green
1358	LRRFIP1	turquoise
1359	HHEX	turquoise
1360	AC139495.1	blue
1361	HYOU1	turquoise
1362	PDE2A	turquoise
1363	GLCE	brown
1364	SFMBT2	turquoise
1365	IL3RA	turquoise
1366	CD247	red
1367	RN7SL172P	blue
1368	ZNF623	brown
1369	KLF7-IT1	turquoise
1370	SPTY2D1	turquoise
1371	SERINC1	turquoise
1372	CCDC61	brown
1373	MRPS31	brown
1374	GTPBP1	turquoise
1375	ZRANB1	turquoise
1376	FCGR1A	turquoise
1377	CYBC1	brown
1378	FBXO33	turquoise
1379	TACO1	turquoise
1380	USP16	turquoise
1381	ISG15	green
1382	APOBEC3A	green
1383	AC018557.1	blue
1384	SMG1P2	turquoise
1385	AL731577.2	turquoise
1386	NBR1	brown
1387	TMEM170B	turquoise
1388	ZC3H13	turquoise
1389	G0S2	brown
1390	ZNF83	blue
1391	FCGR1B	brown
1392	SUSD3	turquoise
1393	AC092490.1	grey
1394	AL049795.2	grey
1395	RN7SL731P	grey
1396	AC093783.1	blue
1397	AL590326.1	grey
1398	CDCP1	turquoise
1399	METTL7A	brown
1400	CFAP45	turquoise
1401	NR1D1	brown
1402	BCL2	turquoise
1403	PTGER2	turquoise
1404	FLT1	turquoise
1405	AC018809.1	turquoise
1406	AC108673.3	brown
1407	IGHD	black
1408	NFKBIA	turquoise
1409	AL032821.1	blue
1410	CBWD6	grey
1411	HERC2P2	yellow
1412	HTRA2	brown
1413	GEMIN7	turquoise
1414	CLEC12B	blue
1415	AC010542.6	yellow
1416	BHLHE40	turquoise
1417	PLEKHG3	turquoise
1418	GCNT2	brown
1419	BRICD5	yellow
1420	C3AR1	grey
1421	BX470111.1	grey
1422	MRPL34	turquoise
1423	MSMO1	turquoise
1424	AC110285.2	blue
1425	LINC02610	brown
1426	DUSP14	turquoise
1427	LINC00926	turquoise
1428	MRM2	turquoise
1429	CD14	turquoise
1430	PGS1	turquoise
1431	CCDC186	turquoise
1432	CCR5	green
1433	SPARC	pink
1434	AC015912.3	turquoise
1435	TREML2	turquoise
1436	OPTN	grey
1437	C1GALT1C1	brown
1438	PTGS2	brown
1439	PPP2R2A	turquoise
1440	DHRS9	turquoise
1441	RN7SL3	grey
1442	AC009630.3	brown
1443	INTS8	brown
1444	ENGASE	blue
1445	LPAR1	brown
1446	SCT	red
1447	MINK1	blue
1448	CBX6	blue
1449	FOSL2	turquoise
1450	AL592188.1	grey
1451	RNA5-8SN5	grey
1452	RNA5-8SN3	grey
1453	AL353644.2	grey
1454	RNA5-8SN4	grey
1455	FP671120.4	grey
1456	RNA5-8SN1	grey
1457	RNA5-8SN2	grey
1458	AC079174.1	blue
1459	SLC25A20	brown
1460	GUSBP9	blue
1461	AC234775.3	blue
1462	NEIL1	blue
1463	DNAJB2	turquoise
1464	CPT1B	blue
1465	ZBTB17	blue
1466	SNX1	brown
1467	LRRC8D	brown
1468	TLE3	brown
1469	FERP1	blue
1470	TBC1D15	turquoise
1471	MAFIP	grey
1472	ZNF330	turquoise
1473	HIPK1	turquoise
1474	SAP25	yellow
1475	SHMT1	turquoise
1476	C5orf58	turquoise
1477	AC007546.1	turquoise
1478	USP42	turquoise
1479	CHRNA7	blue
1480	KCNMA1	grey
1481	MMEL1	turquoise
1482	RN7SKP78	blue
1483	AC114402.1	blue
1484	AL807752.3	grey
1485	FMR1-IT1	blue
1486	NEDD8-MDP1	grey
1487	AP002373.1	turquoise
1488	AC005244.1	turquoise
1489	AC087683.2	turquoise
1490	ETV5	turquoise
1491	ACAP2-IT1	blue
1492	POGZ	turquoise
1493	POU5F1P3	yellow
1494	CYP4F22	green
1495	TTC33	brown
1496	AC044849.1	blue
1497	RB1CC1	turquoise
1498	B3GNT5	brown
1499	SMG1P3	blue
1500	GRIN2C	turquoise
1501	CR381653.1	grey
1502	GNE	turquoise
1503	TAGLN	blue
1504	DCTPP1	turquoise
1505	PYGO2	turquoise
1506	ARRDC4	turquoise
1507	TENT5C	turquoise
1508	ZNF702P	grey
1509	AC131009.3	grey
1510	NQO2	grey
1511	AC253572.2	turquoise
1512	STEAP4	brown
1513	RAP1AP	turquoise
1514	HK2	turquoise
1515	MAGEH1	turquoise
1516	DOK2	turquoise
1517	AC005104.1	blue
1518	TTLL12	turquoise
1519	ANKRD22	green
1520	DBP	turquoise
1521	CUL2	turquoise
1522	ST20-MTHFS	grey
1523	OSBP	turquoise
1524	WDR48	turquoise
1525	SCGB3A1	grey
1526	AL121845.2	grey
1527	HUS1	turquoise
1528	AL049840.2	blue
1529	ZNF473	turquoise
1530	TENT4B	turquoise
1531	AL118508.2	turquoise
1532	MYCBP	turquoise
1533	PLA2G4B	yellow
1534	OLIG1	grey
1535	AGAP5	yellow
1536	NDUFB3	turquoise
1537	AC068050.1	blue
1538	SLC31A2	turquoise
1539	TEKT4P2	grey
1540	AC108693.1	blue
1541	PAGR1	turquoise
1542	LSP1P4	grey
1543	CAVIN2	pink
1544	UHRF1BP1	turquoise
1545	C19orf33	pink
1546	PIM2	turquoise
1547	FPGT	turquoise
1548	S100P	grey
1549	AC027644.3	turquoise
1550	AC011476.3	turquoise
1551	AL023653.2	grey
1552	AP001453.5	turquoise
1553	EZR	turquoise
1554	VPS37B	turquoise
1555	AL022328.3	blue
1556	AF111169.1	grey
1557	SMCO4	turquoise
1558	PRPF3	blue
1559	RN7SKP269	grey
1560	U73169.1	yellow
1561	AL117336.1	turquoise
1562	AL596325.2	turquoise
1563	H4C12	grey
1564	AC004223.4	blue
1565	AC074029.3	blue
1566	CDK16	blue
1567	AL133352.1	blue
1568	RARA-AS1	turquoise
1569	PLEKHA8P1	brown
1570	LINC02705	brown
1571	SERPINB9P1	turquoise
1572	SERPING1	green
1573	TULP4	turquoise
1574	PTPN1	turquoise
1575	CCNH	turquoise
1576	RNASEL	brown
1577	HDDC3	turquoise
1578	GALK2	brown
1579	ARL11	brown
1580	AC002091.1	turquoise
1581	FPGS	turquoise
1582	UGDH	brown
1583	UAP1L1	blue
1584	DUSP7	turquoise
1585	CHST13	turquoise
1586	THRA	turquoise
1587	ACCS	blue
1588	SNORD3A	turquoise
1589	AL157392.3	yellow
1590	ARL2	turquoise
1591	FOXO3	turquoise
1592	SPATA2L	turquoise
1593	NEXN	green
1594	CXCL16	brown
1595	WASH8P	blue
1596	NKG7	red
1597	AC138866.2	blue
1598	CXCR1	turquoise
1599	KLHL25	turquoise
1600	FUT10	brown
1601	AC009951.4	blue
1602	SLX1B-SULT1A4	yellow
1603	AHSA1	brown
1604	GPBAR1	turquoise
1605	MFSD3	turquoise
1606	AHSA2P	blue
1607	SPOUT1	turquoise
1608	VAPA	turquoise
1609	FIG4	brown
1610	MPHOSPH6	turquoise
1611	THAP11	turquoise
1612	RAB8B	turquoise
1613	AP005899.1	blue
1614	AL133415.1	blue
1615	MBNL2	turquoise
1616	GCC1	turquoise
1617	CASS4	brown
1618	FZD2	turquoise
1619	TPPP3	turquoise
1620	RNASE1	grey
1621	ICMT	brown
1622	RPUSD3	turquoise
1623	ACADM	brown
1624	MT2A	green
1625	RPP14	turquoise
1626	AL732372.3	blue
1627	AC027309.2	grey
1628	TMEM229B	turquoise
1629	SMC4	blue
1630	MED20	turquoise
1631	LINC01145	brown
1632	TPTEP1	grey
1633	FOXO1	turquoise
1634	PLEKHO1	turquoise
1635	AL034397.3	turquoise
1636	YWHAH	brown
1637	FUNDC1	turquoise
1638	HLA-G	grey
1639	RPL23AP1	turquoise
1640	FAM225A	turquoise
1641	SNX11	turquoise
1642	APOL1	green
1643	ACTA2	turquoise
1644	NPIPB2	blue
1645	AC025257.1	turquoise
1646	AC124283.4	turquoise
1647	COG4	brown
1648	DNAJC13	brown
1649	AC025287.3	turquoise
1650	AC135050.6	turquoise
1651	STAG3L4	turquoise
1652	THAP8	turquoise
1653	SLC22A4	turquoise
1654	RITA1	turquoise
1655	AC139887.2	blue
1656	AP001992.1	blue
1657	CTSL	turquoise
1658	AC027544.1	turquoise
1659	MYLIP	turquoise
1660	JPT2	brown
1661	IGHV3-33	black
1662	RPS12P28	turquoise
1663	FAR1-IT1	blue
1664	MUSTN1	grey
1665	AC106782.4	grey
1666	AL021707.6	blue
1667	TAGAP	turquoise
1668	SENP5	turquoise
1669	ELOCP19	blue
1670	ARID5B	turquoise
1671	AP003392.1	blue
1672	CCDC163	brown
1673	MFSD14A	turquoise
1674	NRG1	grey
1675	DDX58	green
1676	GNA13	turquoise
1677	GPATCH2L	turquoise
1678	ETS1	red
1679	SAMD9	green
1680	AC015726.1	brown
1681	AL163636.3	brown
1682	KIF1B	turquoise
1683	AC007728.3	blue
1684	AL671277.1	grey
1685	TACC1	turquoise
1686	PMP22	turquoise
1687	PARP9	green
1688	COX6A1P2	grey
1689	MGLL	brown
1690	SULT1B1	brown
1691	NR4A1	turquoise
1692	PSME4	turquoise
1693	STX16-NPEPL1	blue
1694	AL031772.1	blue
1695	DAXX	brown
1696	CLEC4C	red
1697	SVIL-AS1	grey
1698	GLMP	turquoise
1699	TATDN2P2	blue
1700	CACUL1	turquoise
1701	NAIPP3	turquoise
1702	HBEGF	grey
1703	IDI2-AS1	blue
1704	SMG8	turquoise
1705	RELL1	turquoise
1706	KAT14	brown
1707	THRAP3	turquoise
1708	AL139384.1	turquoise
1709	MCEMP1	turquoise
1710	LRRC8B	turquoise
1711	EIF1P3	grey
1712	IPMK	turquoise
1713	GLS	turquoise
1714	OSGIN2	turquoise
1715	SMAD3	turquoise
1716	DERL3	red
1717	AC008764.2	yellow
1718	GPX3	brown
1719	ARRDC3	turquoise
1720	IGHV3-23	black
1721	FAM91A1	blue
1722	PYROXD1	turquoise
1723	AATBC	brown
1724	LPXN	brown
1725	SH3GL1	turquoise
1726	COQ10B	turquoise
1727	SUCO	turquoise
1728	SDHAF4	brown
1729	CISD1	brown
1730	BCL2L11	turquoise
1731	TIMMDC1	brown
1732	AC003991.1	grey
1733	AC012076.2	blue
1734	AC067852.2	turquoise
1735	H2AC19	turquoise
1736	AC124283.3	turquoise
1737	MOAP1	turquoise
1738	NRP1	grey
1739	FCF1P2	brown
1740	AC006946.1	blue
1741	AC011462.1	brown
1742	MARCKS	turquoise
1743	OGFOD1	turquoise
1744	XAF1	green
1745	TLR8	turquoise
1746	AC106865.1	grey
1747	TREML1	pink
1748	MRPS14	brown
1749	FAM156B	grey
1750	RINL	brown
1751	CLHC1	blue
1752	AC010654.1	brown
1753	SPSB2	turquoise
1754	DUSP5	turquoise
1755	IKBKGP1	turquoise
1756	RASA4DP	grey
1757	ZNF28	turquoise
1758	TXNDC17	turquoise
1759	KRT5	red
1760	SIN3A	turquoise
1761	CYSLTR1	brown
1762	UPK3A	turquoise
1763	PRMT6	turquoise
1764	ADORA2A-AS1	turquoise
1765	AC131212.2	turquoise
1766	TAP1	green
1767	METTL14	turquoise
1768	WDR92	brown
1769	AL139082.2	grey
1770	USP47	turquoise
1771	AC120114.4	turquoise
1772	RBPJ	turquoise
1773	DCK	brown
1774	MYO10	brown
1775	AC144652.1	turquoise
1776	RPL23AP25	grey
1777	AC080162.1	turquoise
1778	AC005329.1	grey
1779	AC009831.3	brown
1780	AL627230.1	grey
1781	TRBV7-9	red
1782	AEN	turquoise
1783	CNPY4	brown
1784	AC026333.3	turquoise
1785	SOD2	turquoise
1786	DHCR7	turquoise
1787	KMT2C	blue
1788	AC139495.2	blue
1789	MT1X	turquoise
1790	SENP2	turquoise
1791	ELMSAN1	turquoise
1792	ENHO	turquoise
1793	C9orf64	brown
1794	MXRA7	grey
1795	CCDC144B	blue
1796	B3GALT6	turquoise
1797	RGL4	turquoise
1798	SAMHD1	brown
1799	PCGF6	brown
1800	AP001267.1	turquoise
1801	HSF4	blue
1802	HSBP1L1	grey
1803	LINC01128	turquoise
1804	GJB2	turquoise
1805	ATP13A3	turquoise
1806	SDS	turquoise
1807	AC135721.1	blue
1808	SLC22A16	turquoise
1809	AC002116.1	grey
1810	AL645933.3	grey
1811	MTHFD1L	turquoise
1812	ALPL	turquoise
1813	GCNT1	turquoise
1814	AP006222.1	grey
1815	DYNC1I2	brown
1816	CSRNP2	brown
1817	ZNF720	brown
1818	MRPL19	brown
1819	TMEM51	grey
1820	TRAPPC12	brown
1821	IKZF5	turquoise
1822	POMZP3	turquoise
1823	ZNF559	brown
1824	RNF25	turquoise
1825	RPS10P5	blue
1826	ZEB2	turquoise
1827	F8A1	turquoise
1828	ULK4P2	turquoise
1829	KLRD1	red
1830	RELT	blue
1831	AL390728.6	blue
1832	COQ9	brown
1833	NECAP1	turquoise
1834	TMEM203	turquoise
1835	NUP50	turquoise
1836	AC005000.1	grey
1837	C1RL-AS1	blue
1838	GSTM2	blue
1839	YPEL4	turquoise
1840	LINC00528	turquoise
1841	DUSP2	brown
1842	AC011472.2	grey
1843	MRPL58	brown
1844	PIK3R5	turquoise
1845	AC135178.4	blue
1846	NME6	brown
1847	GBP5	green
1848	SNHG15	turquoise
1849	HS3ST3B1	turquoise
1850	PRUNE1	brown
1851	TMC4	grey
1852	LAMB2	yellow
1853	MS4A4E	blue
1854	USP12	turquoise
1855	AC009163.5	brown
1856	TSC22D2	turquoise
1857	AC024060.2	blue
1858	ZBP1	green
1859	PRR5L	brown
1860	AC000123.2	blue
1861	ULK4P1	blue
1862	TNS1	turquoise
1863	HTD2	turquoise
1864	AC005912.1	turquoise
1865	CHTF8	turquoise
1866	SLC2A3	turquoise
1867	SOCS1	turquoise
1868	AC022706.1	turquoise
1869	AC245140.1	turquoise
1870	MRPL46	turquoise
1871	SMOX	brown
1872	VEGFA	turquoise
1873	MED21	turquoise
1874	C8orf31	green
1875	SNX18	turquoise
1876	AC005332.3	blue
1877	AC012441.1	turquoise
1878	SLC46A3	brown
1879	DCSTAMP	brown
1880	ARMC5	turquoise
1881	NPIPB5	blue
1882	CD52	turquoise
1883	PTBP2	blue
1884	ANG	turquoise
1885	HCK	brown
1886	ACYP1	brown
1887	GOLGA8N	blue
1888	LXN	brown
1889	AC023510.2	blue
1890	SYS1-DBNDD2	turquoise
1891	EBLN2	blue
1892	ATP2A2	turquoise
1893	VPS26A	turquoise
1894	IL7R	red
1895	PNN	turquoise
1896	S100A2	turquoise
1897	DENND4A	turquoise
1898	GNG11	pink
1899	CRTAM	turquoise
1900	CHD2	turquoise
1901	AL033528.3	grey
1902	AC012170.1	blue
1903	HMGA1P2	grey
1904	AL110118.2	turquoise
1905	PANX2	turquoise
1906	TMEM41B	blue
1907	CSF1R	brown
1908	EPHB4	turquoise
1909	HNRNPUL2	turquoise
1910	AL596094.1	brown
1911	ADGRG1	red
1912	AL662899.4	brown
1913	STIM2-AS1	grey
1914	HFE	brown
1915	TICAM1	turquoise
1916	SAP130	turquoise
1917	PRIM1	brown
1918	PREPL	brown
1919	EIF5	turquoise
1920	HSPE1P11	blue
1921	PDE4A	turquoise
1922	AC008738.7	turquoise
1923	TFIP11	turquoise
1924	AFF3	turquoise
1925	SHTN1	brown
1926	AL645939.2	blue
1927	AC133555.3	grey
1928	SFPQ	turquoise
1929	LINC01410	brown
1930	NSL1	brown
1931	PRNP	turquoise
1932	HMGB3	turquoise
1933	PLAU	brown
1934	RAD51C	turquoise
1935	GMCL1	brown
1936	FCMR	black
1937	LINC00893	blue
1938	AP000347.1	blue
1939	PXN-AS1	turquoise
1940	YWHAG	turquoise
1941	H2BC19P	turquoise
1942	FUCA1	turquoise
1943	NSUN5P1	yellow
1944	ZBTB7A	turquoise
1945	DHRS3	turquoise
1946	MT1E	turquoise
1947	USP8	turquoise
1948	PLCG1-AS1	turquoise
1949	DCTN4	turquoise
1950	AL592437.1	turquoise
1951	ESCO1	turquoise
1952	ZFC3H1	blue
1953	SNHG30	turquoise
1954	ELK4	turquoise
1955	AC008581.1	grey
1956	ZNF296	turquoise
1957	KCNJ15	turquoise
1958	MYADM-AS1	blue
1959	AC073508.3	turquoise
1960	L3HYPDH	yellow
1961	VSIG4	turquoise
1962	NME1-NME2	grey
1963	EFNB1	turquoise
1964	ZNF71	turquoise
1965	BX571818.1	red
1966	NEDD4L	brown
1967	RARA	turquoise
1968	CHD7	turquoise
1969	ITGA5	turquoise
1970	PKD1P1	blue
1971	AC009022.1	blue
1972	BATF3	turquoise
1973	TMEM135	turquoise
1974	GPRIN3	turquoise
1975	VAMP5	green
1976	PSMB9	turquoise
1977	ILK	brown
1978	RAPGEF2	turquoise
1979	LINC00173	blue
1980	SKP2	brown
1981	IGSF6	turquoise
1982	GTF2B	turquoise
1983	ERN1	turquoise
1984	RASA4B	grey
1985	CD8A	red
1986	AC124248.1	turquoise
1987	CYLD	turquoise
1988	AL022067.1	turquoise
1989	PTCRA	pink
1990	MYO7B	turquoise
1991	C2	green
1992	ERF	turquoise
1993	PURB	turquoise
1994	CHCHD1	turquoise
1995	UNKL	blue
1996	SCIMP	brown
1997	CEBPD	turquoise
1998	TMEM40	pink
1999	AC025259.1	grey
[truncated: 3,001 more rows]
