# Supplementary material for: Transcriptomic Analysis Identifies Oxidative Stress-Related Hub Genes and Key Pathways in Sperm Maturation
Source: Antioxidants (Basel). 2025 Jul 30;14(8):936. doi: 10.3390/antiox14080936 (PMC12382826; doi:10.3390/antiox14080936)
Supplement: Supplementary file 1 [file antioxidants-14-00936-s001.zip › supplementary 2.csv]

cellname	x	y	score
ACCCAAAAGTCACACT-1_1	-7.295	6.099	0.06654
GTCACTCAGGCCACCT-1_1	-7.24	5.734	0.07131
CTTCTAACACCTTCCA-1_1	-7.252	6.208	0.07695
AGCTCAATCGTTCAGA-1_1	-5.795	5.479	0.07986
TCACGCTCAACAAAGT-1_1	-7.459	6	0.08272
ATCTTCACAGTAACAA-1_2	-7.542	6.357	0.08323
TGGGTTAGTTGGCTAT-1_1	-7.332	5.986	0.08513
CTGGTCTCACCAGCCA-1_1	-7.265	5.719	0.08687
CTCAGAATCACTCGAA-1_1	-7.32	6.009	0.08911
ACTTCGCTCCACGTGG-1_1	-7.537	6.018	0.08977
CCGGGTAAGTAATCCC-1_1	-7.569	5.928	0.09026
CATCAAGAGGATTCCT-1_1	-7.5	6.002	0.09031
CACGTGGGTCCTCATC-1_1	-7.03	6.431	0.09293
TTCTAACCATGAAAGT-1_1	-7.235	5.923	0.09315
TGCAGGCCATGTACGT-1_1	-7.375	5.872	0.09383
AGAGCCCCATCTATCT-1_1	-6.794	6.299	0.09447
ATGTCCCCAGGAGACT-1_1	-7.667	6.075	0.09505
TCGAAGTAGGTTGTTC-1_1	-7.585	5.987	0.09506
TAAGCCAAGATTGCGG-1_1	-7.609	5.838	0.09602
ACGTAACAGTCACACT-1_3	-7.523	6.449	0.09644
CGAGAAGGTACTCAAC-1_1	-7.589	6.13	0.09662
ATTACCTAGGCGCTCT-1_1	-7.261	5.965	0.0969
GGTGTTAAGATCGCCC-1_1	-7.457	5.937	0.09738
TGCCGAGTCTTTGATC-1_1	-5.561	2.674	0.09877
TTTGGAGGTTGATGTC-1_1	-7.304	5.836	0.09878
CCTATCGGTATCGCGC-1_1	-7.361	5.865	0.0992
CAAAGAAAGCAAGTGC-1_1	-5.388	3.664	0.09933
ATCATTCAGAGTCGAC-1_3	-3.657	0.265	0.09959
TGCAGTACAGTTTCAG-1_1	-4.664	2.367	0.09989
CACTAAGTCATTTGTC-1_1	-6.038	5.433	0.1003
AAACGAATCCTCGATC-1_1	-7.313	5.91	0.1005
CACCAAAAGTTGAATG-1_1	-7.278	5.986	0.1007
GTCACTCCAGCTGTAT-1_1	-7.494	6.219	0.101
CTCCGATGTAGTGGCA-1_1	-7.628	6.217	0.1019
ATCTTCACAGTAACAA-1_3	-7.493	6.103	0.1023
GTATTGGGTGAGGAAA-1_1	-7.434	5.841	0.1027
TTACGCCGTGCACGCT-1_1	-5.048	1.893	0.1027
AATGGCTGTATCAGGG-1_1	-7.271	5.222	0.1029
ATCACTTAGCAACTTC-1_1	-7.341	6.049	0.1042
ACACAGTCAGTCGAGA-1_1	-7.39	5.882	0.1045
CATGCTCCACATGAAA-1_1	-7.534	5.932	0.1046
AGTTCCCTCCATTCAT-1_1	-5.335	2.383	0.1047
TCGAAGTGTCATCTAG-1_1	-5.987	4.745	0.1049
GTTCATTGTGATAGAT-1_1	-5.255	1.984	0.1054
AACAAAGCAATACGCT-1_1	-7.363	6.231	0.1057
CAGCAATCAAGTATCC-1_1	-5.251	2.465	0.1078
TGAGCGCAGAACTCCT-1_1	-7.408	5.932	0.1081
AGGGCTCAGTGAATAC-1_3	0.483	-3.924	0.1081
CACAGGCCACGTGTGC-1_1	-7.672	6.029	0.1082
CATACAGCAAACTCGT-1_1	-7.299	5.892	0.1082
TTGTTCAGTCATTCCC-1_1	-7.661	6.263	0.1084
AAGCGTTCATCGATCA-1_1	-7.38	5.95	0.1086
TGGGTTAGTGCCCTTT-1_1	-5.202	2.698	0.1092
AGGTCTAGTCACTAGT-1_1	-7.197	5.67	0.1096
TTTATGCGTTGAAGTA-1_1	-7.477	5.884	0.1096
GTTAGACGTCTCGGAC-1_1	-7.247	5.908	0.1103
GTAGCTAAGCCTCAAT-1_1	-7.173	5.96	0.1105
GTAACCATCGACCAAT-1_1	-7.605	6.327	0.1106
GCTGAATCAATACAGA-1_1	-7.573	5.847	0.1109
CTGCGAGGTGAAGCTG-1_1	-7.374	5.925	0.1113
CCACTTGAGCCGTCGT-1_1	-7.462	5.82	0.1114
ACCGTTCGTCTACAAC-1_1	-5.936	4.359	0.1115
CATACTTTCACGGGCT-1_1	-7.206	6.128	0.1116
GAAGCGACAGAGGAAA-1_1	-7.231	5.613	0.1117
ACCTACCTCGCTTACC-1_1	-7.42	6.223	0.1119
ACGCACGCAAGAAACT-1_3	-3.194	0.992	0.112
CAGTGCGTCAAGTCGT-1_3	6.071	0.526	0.1123
ATCCCTGCAGCGTGAA-1_1	-7.314	5.712	0.1125
GGGAAGTTCTCGACGG-1_1	-6.69	5.141	0.1126
TTCGCTGGTTATCTGG-1_1	-7.5	5.921	0.1126
GATCGTATCGGTGAAG-1_1	-7.264	5.797	0.1128
TCACGCTCAGTCTCTC-1_1	-7.63	5.959	0.113
TCGACGGAGAGTGTTA-1_1	-7.481	5.766	0.113
ACGTAACAGTCACACT-1_2	-7.533	6.152	0.113
TTTGGTTAGTGCTCGC-1_1	-6.973	6.158	0.1133
AAAGTGAGTACCTTCC-1_1	-7.597	6.111	0.1134
CAACCTCTCGAGAAAT-1_1	-4.028	0.577	0.1136
AGTCAACTCAGTGTTG-1_1	-3.523	0.081	0.1139
CAGCAATCATCGCTGG-1_1	-6.549	5.268	0.1146
CATGCAAAGGTCGAGT-1_1	-7.013	6.106	0.1148
AGAGCCCTCGACCACG-1_1	-4.62	1.263	0.115
ATAGAGAGTAGCCAGA-1_1	-7.24	5.662	0.1152
AATGGCTGTATGTGTC-1_1	-7.578	6.115	0.1159
CACTTCGCAGCGGATA-1_1	-7.66	6.045	0.1163
CTTTCAAGTTCTTGCC-1_1	-6.499	4.533	0.1163
TGTCCTGAGCGCAATG-1_1	-7.411	6.102	0.1163
GACTCAATCATTTACC-1_1	-7.474	5.895	0.1164
TAGACCACAAGCTACT-1_1	-7.42	5.866	0.1167
ATAGGCTAGGTAGATT-1_1	-7.502	5.746	0.1171
GCGAGAAGTAAGACCG-1_1	-7.777	5.972	0.1171
TTCGATTGTGCCTGAC-1_1	-4.099	0.536	0.1175
ATTCTTGAGATTCGCT-1_3	-7.426	6.182	0.1175
GTCTGTCTCCGGCAGT-1_1	-4.338	1.234	0.1176
TCCTCTTCAAAGGCGT-1_1	-7.399	6.365	0.1179
AGAACCTCACTACAGT-1_1	-7.302	6.328	0.1181
ATGTCCCCACCAGTAT-1_1	-5.293	1.954	0.1184
ACACAGTTCCCATACC-1_1	-5.351	2.376	0.1187
CGATGCGCAAGAAATC-1_1	-4.67	1.7	0.1189
ATTATCCGTAAGTCAA-1_1	-7.47	6.09	0.119
GACTCAACACAATGAA-1_1	-3.981	0.336	0.1192
TTGTTTGCAATACGAA-1_1	-7.132	6.189	0.1193
TCGGGCATCGAGTACT-1_1	-4.833	2.95	0.1194
CATGCCTGTACTGCGC-1_1	-3.798	1.748	0.1195
CTTCCTTTCTCTGGTC-1_1	-7.801	6.463	0.1195
ACTTATCAGGCATCGA-1_1	-7.176	5.837	0.1196
CAACCTCAGCGATCGA-1_1	-7.4	5.887	0.1196
CTGTACCTCTAAGCGT-1_1	-7.582	5.933	0.1197
TAACACGCAACTCCCT-1_1	-5.807	3.578	0.1197
ACACTGAGTTATGTGC-1_1	-7.54	5.891	0.12
AAGCGTTGTCTTAGTG-1_1	-7.461	5.86	0.1202
TTCTAACCATGGGCAA-1_1	-7.571	6.102	0.1204
ACTGTGACAAACACGG-1_1	-3.966	0.553	0.1205
CCTTGTGCATTCTCTA-1_3	-3.189	-0.55	0.1206
TCATGTTCAGTCGTTA-1_1	-4.558	1.309	0.1207
AATCGACGTGCCGTTG-1_1	-3.526	0.11	0.1209
CACCAAACAGAATGTA-1_1	-4.614	2.423	0.1212
AGAAATGCAAGGTACG-1_1	-7.363	5.81	0.1214
AAGCCATTCGCGTGCA-1_1	-7.484	5.595	0.1215
TCATTCATCAGCTGTA-1_1	-7.39	5.381	0.1216
TGATCAGGTTGATGTC-1_1	-7.48	5.86	0.1216
GGTTGTACACGATAGG-1_3	-5.753	5.465	0.1216
ATCGGCGAGCTAAATG-1_1	-3.525	-0.042	0.1218
CAATGACCAGTGTGGA-1_1	-4.688	1.457	0.1221
CCCGGAATCGTTACCC-1_2	-7.384	6.026	0.1221
CGGTCAGAGGCCACTC-1_1	-5.032	1.442	0.1222
CTCCCAAGTCGTGGTC-1_1	-7.258	5.641	0.1223
GAGAGGTGTAGCGTAG-1_1	-5.34	2.116	0.1224
TCAGTTTAGAGAACCC-1_1	-6.452	4.136	0.1227
TACGCTCTCAGCCCAG-1_1	-7.279	6.129	0.1231
TGTGAGTTCGATCCAA-1_4	-7.081	6.323	0.1232
TCGTGCTTCTTCGTAT-1_1	-7.58	5.713	0.1234
CATGCAACAACAGAGC-1_1	-7.477	5.93	0.1235
AAAGGTACACGTACAT-1_1	-5.011	2.17	0.1237
CCGGACAAGCGACTGA-1_1	-7.509	5.884	0.1238
CGGACACAGTTAACGA-1_1	-7.517	6.024	0.1238
ACAACCATCGGCGATC-1_1	-3.535	0	0.124
ATCCGTCCACAGTGAG-1_1	-7.45	5.921	0.124
GGTAATCAGATACTGA-1_1	-7.051	6.047	0.1244
TCCGGGACATTCTCCG-1_1	-7.576	6.132	0.1245
AACCAACGTTGCCATA-1_1	-7.342	6.085	0.1246
CCCTGATAGTACGTCT-1_1	-7.302	6.16	0.1246
TCGAAGTCATTGACCA-1_1	-7.423	5.936	0.1246
ATCACGATCGGCTATA-1_1	-3.487	0.081	0.1247
CAGGCCACATAGGCGA-1_1	-3.468	0.099	0.1247
TGTAAGCGTAGGAGGG-1_1	-7.347	5.971	0.1247
AGTCACAGTCCGGTGT-1_2	-0.39	-7.379	0.1247
TCGGTCTCAGTAACGG-1_1	-7.641	6.062	0.125
AAGTGAAGTGTCGCTG-1_1	-3.72	-0.174	0.1254
GTGGCGTAGACGCCAA-1_1	-7.251	5.872	0.1254
TGAGACTCAAACGGCA-1_1	-7.478	5.937	0.1254
ATCATTCAGAGTCGAC-1_2	-3.469	-0.174	0.1254
ATCCATTGTGCAGTGA-1_1	-7.75	6.251	0.1257
TCTACCGAGAGCGACT-1_1	-3.392	0.183	0.1258
CTACCTGTCGTTCTAT-1_1	-7.508	6.036	0.126
GTCATTTGTCGATTAC-1_1	-6.963	6.365	0.126
TCATACTCATAACGGG-1_1	-7.58	5.927	0.126
GATTCGAAGGGCAATC-1_1	-7.345	5.888	0.1261
GTGTGGCTCATTTGCT-1_1	-7.521	5.746	0.1262
AGCGTATAGCGAGTCA-1_1	-7.435	5.94	0.1266
AGGGCTCAGTAGGATT-1_1	-7.295	5.739	0.1266
ACACCAAGTACGGCAA-1_1	-4.327	1.237	0.1267
AGACACTTCGTCTACC-1_1	-4.434	1.398	0.1267
CTTCGGTTCATTTGCT-1_1	-5.121	2.289	0.1267
GACGCTGAGTCGCGAA-1_1	-7.396	5.91	0.1267
TGTAACGTCGCAAGAG-1_1	-7.455	5.663	0.1267
TAGGTTGAGGCAATGC-1_1	-7.562	6.011	0.1268
GAAGCCCTCAAGAATG-1_1	-7.517	6.166	0.1269
TCAGTCCGTGGATGAC-1_1	-7.271	5.849	0.1269
CCACGTTTCCATGATG-1_1	-3.852	0.389	0.127
CTAAGTGAGGTTCCAT-1_1	-3.913	0.325	0.127
AGAAATGTCATACGGT-1_1	-7.307	5.668	0.1272
GGTTGTACACGATAGG-1_4	6.925	1.548	0.1272
TACCTGCCAGAAGTTA-1_1	-7.421	5.874	0.1274
CATAAGCAGTGAGGCT-1_1	-7.591	6.541	0.1277
CGGTCAGTCTCGTTTA-1_4	-6.985	6.327	0.1277
CTATAGGAGAGCACTG-1_1	-8.093	5.599	0.1278
GTATTTCTCCCTTGTG-1_1	-7.46	6.021	0.128
TAAGCACGTCAGACGA-1_1	-7.533	5.921	0.1282
CCGAACGAGACCGTTT-1_1	-3.507	0	0.1284
GTCACTCTCGTTGTGA-1_2	-1.91	-0.808	0.1285
AGTTCCCTCTAGTGTG-1_1	-7.759	5.956	0.1286
AGATGAAGTCTCAGAT-1_1	-4.319	1.257	0.1289
TCAAGTGCAGGAGGTT-1_1	-7.154	5.692	0.1289
ACACTGACAAGTCATC-1_1	-7.68	6.068	0.1294
AGGTTGTGTAACATGA-1_1	-4.814	1.836	0.1294
AGTTCGAAGGTTGCCC-1_1	-7.359	6.176	0.1294
ACACCAATCGCTGTCT-1_1	-7.367	6.063	0.1295
AGTAACCAGGTACTGG-1_1	-5.574	3.336	0.1296
CTATCCGTCAGTCACA-1_3	-7.438	5.578	0.1296
TTCCGGTGTGCAGTGA-1_1	-7.521	5.701	0.1297
GTTGAACCAAGGTCAG-1_1	-2.369	-0.42	0.1298
TCTCCGAGTATTAAGG-1_1	-7.59	5.938	0.1299
TTCACGCCACCCTGAG-1_1	-7.399	6.136	0.1299
TAGGTTGTCATCTCTA-1_1	-3.989	0.568	0.13
GTACAACGTAGCGAGT-1_1	-5	1.949	0.1303
ATCCGTCCACTAGTAC-1_1	-7.332	5.869	0.1304
ATTCCTAAGGTTCATC-1_1	-7.628	6.116	0.1304
CCTCATGCAATTGAGA-1_1	-7.257	6.032	0.1304
TCCCACAAGTAAATGC-1_1	-7.504	5.981	0.1304
TTACCGCCAAGGATGC-1_1	-7.17	5.841	0.1304
ACCATTTGTTGTGTAC-1_1	-7.308	5.884	0.1305
CTGGTCTAGCACTGGA-1_1	-7.564	5.885	0.1306
GTGGCGTAGTCTTGGT-1_1	-4.456	2.488	0.1306
TGGTGATAGGCTCTCG-1_1	-5.339	2.379	0.1307
GCATCGGAGAGCCATG-1_1	-4.613	0.873	0.131
GCCAGTGTCCTCTAAT-1_1	-4.851	1.57	0.1312
CAAGCTACAGCTGGTC-1_1	-4.053	0.993	0.1313
TACTTGTCACTCATAG-1_1	-0.736	-2.292	0.1313
ACATTTCGTAGAAACT-1_1	-5.849	3.359	0.1314
GTCATCCAGGTGGGTT-1_1	-5.948	3.533	0.1314
GTGCGTGGTTATTCCT-1_1	-7.087	5.479	0.1315
AAAGGTATCATGGTAC-1_3	0.045	-2.627	0.1315
TCAATTCCACCTTCCA-1_1	-6.147	3.626	0.1316
TTTGGTTAGAGCCCAA-1_1	-7.205	5.805	0.1316
ATCCATTTCTGGGATT-1_1	-7.462	6.128	0.1318
TCATCATAGAAACTGT-1_1	-7.517	6.005	0.1319
GTCTTTACAAGAATAC-1_2	-2.698	0.69	0.1319
GAACTGTGTATGCGGA-1_1	-7.449	5.942	0.132
TTCTCTCTCCGACGGT-1_1	-7.382	6.056	0.132
CAGTGCGTCAAGTCGT-1_2	2.986	-1.287	0.132
TAACACGGTCCTCCTA-1_1	-4.979	2.181	0.1321
ATCAGGTTCCAGTGCG-1_4	0.444	-3.668	0.1321
GACCAATTCAAGGTGG-1_1	-7.113	5.813	0.1322
CAGATACTCTGCTTAT-1_1	-5.359	2.146	0.1323
CCACTTGAGCACGTCC-1_1	-7.387	5.833	0.1323
TCGCAGGAGGCGACAT-1_1	-4.673	1.466	0.1323
AGGGTCCGTAACGCGA-1_1	-7.504	5.933	0.1324
GAAACCTCATCGTGCG-1_1	-7.42	5.594	0.1324
CCTCCAAAGGCTTAAA-1_1	-7.296	6.022	0.1325
CCCATTGCAATGGCAG-1_3	-0.236	-7.359	0.1325
GGGCTCAGTTTGCAGT-1_1	-4.374	2.433	0.1326
TTCCAATCACACAGAG-1_1	-5.969	5.473	0.1326
TGTCAGAGTGTCCGGT-1_1	-7.547	5.771	0.1328
ATTGTTCCAAACAGGC-1_1	-7.504	5.881	0.1329
ACGGTTAGTCGGCCTA-1_1	-7.497	5.954	0.133
GAGCTGCGTACGAGTG-1_1	-7.785	6.026	0.133
TTGGATGTCCTACAAG-1_1	-7.401	6.123	0.133
TTTGGTTTCCATACAG-1_1	-4.136	0.481	0.133
CATAAGCAGCCACCGT-1_1	-4.705	1.428	0.1332
CCTTCAGTCTCGTGAA-1_1	-6.381	5.523	0.1333
TGAGGTTCAATCCAGT-1_1	-7.396	6.116	0.1333
TGCAGATGTAGCTTTG-1_1	-5.302	2.64	0.1333
CCGTGAGAGCAACTCT-1_1	-7.338	5.689	0.1334
CGGTCAGGTATAGCTC-1_1	-7.509	5.874	0.1334
GGGCTCAAGTCGCTAT-1_1	-7.556	5.918	0.1334
TACGGTAGTAGACACG-1_1	-3.218	-0.53	0.1335
TTCTCTCTCATTTGGG-1_1	-7.598	6.159	0.1335
GAAGGGTTCGAGTTGT-1_1	-3.625	0.329	0.1336
AAGATAGGTGGACTAG-1_1	-3.57	-0.044	0.1337
TCAATCTAGAGGGCGA-1_1	-7.271	5.755	0.1337
TTCTGTACAACGACTT-1_1	-7.386	5.961	0.1337
AAGATAGGTCCGGACT-1_1	-4.032	0.562	0.1339
GTAACACAGAGGATGA-1_1	-4.779	1.611	0.1339
GCATTAGTCGCAGAGA-1_1	-2.464	-0.567	0.134
GCGATCGGTTGTAGCT-1_1	-7.314	5.618	0.1341
AGCCACGGTACGGTTT-1_1	-4.782	1.614	0.1342
TCGTGCTGTTCGAGCC-1_1	-7.505	5.853	0.1342
CGGAACCCATCGCTGG-1_1	-7.014	5.852	0.1343
GGGATGAAGACCGCCT-1_1	-7.369	5.777	0.1343
TTCGATTTCTCCTGTG-1_1	-6.288	4.589	0.1343
CCACACTAGGTTTACC-1_1	-5.721	3.243	0.1344
GCTGAATCATGGATCT-1_1	-7.574	5.959	0.1344
CCGGACAGTTAACCTG-1_3	10.105	3.038	0.1345
ACTTAGGGTGTAACGG-1_1	-0.258	-1.478	0.1346
GACCAATGTTAGAGTA-1_1	-7.625	6.384	0.1346
TTCACCGAGTAGGGTC-1_1	-4.66	1.464	0.1347
AATTCCTCACCGCTGA-1_1	-6.539	5.272	0.1348
CATACCCAGTTAGAAC-1_1	-7.681	6.102	0.1348
CCTAACCTCCAGTTCC-1_1	-7.568	6.152	0.1348
CTCAGGGGTAGGAAAG-1_2	1.837	-2.299	0.1348
GGGATGACAAATACGA-1_1	-7.535	5.916	0.135
TCACTATTCCCGGTAG-1_1	-7.348	6.074	0.1351
TGTTGGATCTCAGTCC-1_1	-7.335	5.967	0.1353
TTTAGTCAGCCAGAGT-1_1	-7.281	5.728	0.1353
TGTTACTGTAATGCTC-1_1	-7.49	5.854	0.1355
AACGTCAGTCTGATAC-1_1	-7.291	5.9	0.1356
CCTATCGCAGGTTCAT-1_1	-7.696	6.104	0.1356
GGTCACGAGCGCAATG-1_1	-7.457	5.77	0.1356
TGGTGATCATTGGGAG-1_1	-7.4	5.583	0.1356
ACAGGGACACAGCTTA-1_1	-6.46	3.938	0.1357
GTTCCGTGTTGCTCGG-1_1	-7.564	5.978	0.1357
TACCGGGTCTGCTGAA-1_1	-7.232	5.85	0.1358
GTAGCTATCAGGCGAA-1_1	-5.834	5.518	0.1359
AGAAGCGTCTTACACT-1_1	-3.896	0.299	0.136
GAGAGGTTCTGCGATA-1_1	-7.296	6.013	0.136
GGAGGATGTATGGTTC-1_1	-7.688	6.288	0.136
GTGTGATGTCGCATGC-1_1	-7.55	6.11	0.136
GAAGCCCAGCAGTCTT-1_3	-0.289	-7.212	0.136
GCTACCTGTGTTAACC-1_1	-4.593	1.307	0.1361
TGCACGGGTTGCTTGA-1_1	-7.521	5.806	0.1361
AATGACCCAACCGTGC-1_1	-5.317	2.856	0.1362
GTTATGGAGTCATAGA-1_1	-7.744	6.115	0.1362
TGCTCGTAGGTGCTTT-1_1	-7.285	6.083	0.1362
TACAACGGTGTCATCA-1_1	-7.514	5.888	0.1363
CCGGACATCAGGGATG-1_4	-5.62	3.516	0.1363
GTTACGATCGCCCAGA-1_1	-7.363	5.776	0.1364
TCGCAGGTCATGCTAG-1_1	-7.177	5.847	0.1365
TACCGAAAGCCTTCTC-1_2	-7.429	5.889	0.1365
CCACCATCACCGGAAA-1_1	-7.571	5.972	0.1366
GTTGAACGTTGGGATG-1_1	-7.476	5.847	0.1366
ACGGTTAAGGTCACCC-1_3	-0.663	-7.379	0.1366
CGATCGGAGTTACGAA-1_1	-7.679	5.969	0.1367
GAATAGACAGTTGGTT-1_1	-7.502	5.643	0.1367
ATCACTTCAATGGCCC-1_3	-0.016	-5.552	0.1367
TTTGTTGGTACTGGGA-1_1	-7.602	6.314	0.1368
TCTACCGTCCTGCCAT-1_1	-5.495	6.108	0.1369
TTGATGGAGCGATGGT-1_1	-7.182	6.361	0.1369
ACGGTCGAGATGTTGA-1_1	-7.679	6.138	0.137
TCCTCCCCAGTCACGC-1_1	-0.335	-1.523	0.137
AATGGCTCAAAGTGTA-1_1	-7.495	5.957	0.1371
AGTTCCCCACTAGGTT-1_1	-6.054	5.447	0.1371
GTGAGTTAGTCACAGG-1_1	-3.753	0.363	0.1371
CTGCCTAAGTAGAGTT-1_1	-5.592	2.436	0.1372
TCCTTTCGTTGGCCGT-1_1	-7.568	5.972	0.1372
AATGGCTTCAATCCAG-1_3	10.059	3.493	0.1372
TCTTCCTAGGCTCTCG-1_3	-3.51	1.46	0.1372
TGTAGACTCGTCCTTG-1_1	-4.87	1.797	0.1373
AGAAATGAGCTTTGTG-1_1	-7.565	5.866	0.1375
AATGGAAAGGATAATC-1_1	-7.487	5.835	0.1376
CCCTCTCCAGCTCATA-1_1	-6.871	4.635	0.1376
TGAGACTAGGTAGGCT-1_1	-7.434	5.662	0.1376
AGTCTCCTCTCGACCT-1_1	-7.436	5.942	0.1377
GGGAGTACAGTATTCG-1_1	-7.768	5.753	0.1377
CCTAAGAGTCACCCTT-1_1	-7.737	6.187	0.1378
ACTACGAGTGATCATC-1_4	-7.183	6.437	0.1378
TCAGCCTCAGCTCATA-1_1	-7.563	6.255	0.138
ACGGGTCAGGTAACTA-1_2	-7.247	6.013	0.138
TGCTTGCAGCGAGTAC-1_4	0.018	-1.891	0.138
TAAGCACGTTCTTAGG-1_1	-3.543	1.207	0.1381
AACGGGAGTTTACCAG-1_2	-0.096	-2.259	0.1381
TGTGAGTTCGATCCAA-1_2	-5.985	4.118	0.1381
CCTATCGTCTCAACCC-1_1	-7.548	6.138	0.1382
TAATTCCCATGCCATA-1_2	-2.295	-0.383	0.1382
ATGTCTTTCAAAGACA-1_1	-3.807	0.403	0.1383
AAGGTAAGTCATATGC-1_3	10.103	3.449	0.1383
AACAGGGAGAAAGCGA-1_1	-7.505	5.854	0.1384
ATCTTCAGTACCGTCG-1_1	-3.716	0.213	0.1384
GCGGAAATCCGATAAC-1_3	-0.185	-7.288	0.1386
TATTGCTCAACTGCTA-1_3	10.405	3.321	0.1387
TCGTAGACAGTAGAAT-1_1	-7.486	5.613	0.1388
ACTTCCGGTCCAATCA-1_1	-4.008	0.539	0.1389
CCACGTTTCCTTCAGC-1_1	-4.877	2.028	0.1389
GACCAATAGCACCGTC-1_1	-7.494	6.078	0.1389
AGGCCACCACGAGGAT-1_1	-3.772	0.462	0.139
GGGCTCACAGACCGCT-1_1	-5.314	2.854	0.139
GTCTGTCTCGGAGATG-1_1	-7.288	5.853	0.139
CTCATGCTCAACCTTT-1_1	-7.59	6.099	0.1391
GCTACCTAGCAACTCT-1_1	-7.517	6.295	0.1391
GGTGGCTAGAAACTAC-1_1	-5.759	5.384	0.1391
TGCGATACATTGTAGC-1_1	-7.539	5.926	0.1391
GAAGGACGTCTGTGTA-1_1	-7.274	5.946	0.1392
GCATCTCAGGATTTGA-1_1	-7.209	5.992	0.1392
GTCATCCGTCGTCTCT-1_1	-7.447	6.14	0.1392
CCACACTAGTTCCGTA-1_1	-7.53	6.179	0.1393
TCCAGAAAGGTCATTC-1_1	-4.147	0.491	0.1393
TTCATGTTCCATCCGT-1_1	-7.486	6.015	0.1394
CATCCCAGTCGGTAAG-1_1	-7.214	5.78	0.1395
CTCAGAAGTCCAACGC-1_1	-7.653	5.951	0.1396
TCCACCATCATACAGC-1_1	-6.324	5.4	0.1396
TTAGGGTTCGGACTTA-1_1	-7.509	5.703	0.1396
CTACTATAGAGAGCGG-1_1	-3.598	-0.142	0.1397
TCTGGCTGTGCCTTTC-1_1	-7.519	6.088	0.1397
CACAACAAGCCGATAG-1_1	-7.646	5.959	0.1398
GAAGTAACATGTGACT-1_3	-4.545	2.104	0.1398
ATTATCCGTTTCTTAC-1_1	-7.401	5.923	0.1399
CATCAAGTCAACTGGT-1_1	-4.251	1.343	0.1401
TGTAGACTCGCCTTTG-1_1	-4.245	1.074	0.1401
CGGTCAGTCTCGTTTA-1_2	-7.297	5.892	0.1401
AAAGGATAGCCACAAG-1_1	-3.579	-0.086	0.1402
GTCTGTCTCCGTAGGC-1_1	-7.36	5.732	0.1402
GAAGGGTAGTCGCGAA-1_3	-0.132	-7.243	0.1402
AATAGAGTCACTCGAA-1_1	-6.858	6.325	0.1403
CATCCGTTCTGGCCTT-1_1	-3.943	0.631	0.1403
TCTATCATCGTAACTG-1_1	-7.278	6.207	0.1403
TGATTCTTCTCATGGA-1_1	-2.426	-0.527	0.1403
CTCCCAAAGCCGCTTG-1_3	-4.912	2.656	0.1403
AGCGCTGAGCGAAACC-1_1	-7.247	6.241	0.1404
TGCACGGAGCTCCCTT-1_3	-4.638	1.968	0.1404
GTGTTAGTCAAGCCGC-1_1	-6.717	4.902	0.1405
TTACTGTTCTGATGGT-1_2	-5.326	5.543	0.1405
TCCCATGGTTCTCCTG-1_1	-7.322	5.546	0.1406
TGCAGGCGTCTGTGGC-1_1	-6.18	3.996	0.1406
ACTACGAGTGATCATC-1_2	-7.613	5.941	0.1406
CAGCACGCAAGACCTT-1_1	-7.568	5.994	0.1407
ATTATCCGTTGATGTC-1_2	-0.015	-1.577	0.1407
AATGCCAAGCGCTGAA-1_1	-7.328	5.778	0.1408
CGATCGGTCGTCGCTT-1_1	-4.689	1.682	0.1408
CGATGGCAGCTTGTTG-1_1	-3.994	0.567	0.1408
GGTAGAGCAACAGCTT-1_1	-7.397	5.899	0.1408
GTCTTTAGTCATCGCG-1_1	-7.353	5.723	0.1408
AAAGTCCTCCCATTCG-1_1	-7.354	6.134	0.1409
CGCGTGAAGTGGATTA-1_1	-7.298	5.865	0.1409
ATGATCGGTAGGTAGC-1_1	-3.458	0.151	0.141
CGACAGCCACTCCTGT-1_1	-7.537	6	0.141
TCATTGTAGGTTGGAC-1_1	-7.485	5.898	0.141
GCACGTGTCGCGTGAC-1_1	-7.437	5.614	0.1411
TGGGAGAAGGAAACGA-1_1	-7.418	5.754	0.1411
GCAGGCTTCGAACGGA-1_1	-7.358	6.249	0.1412
CGATGGCTCCGACAGC-1_1	-7.508	5.983	0.1413
GTAGTACTCAATCTTC-1_1	-7.227	5.962	0.1413
GTCACGGGTAGGAGGG-1_1	-7.403	5.808	0.1413
CACAGGCCAACAGAGC-1_1	-5.718	3.443	0.1414
AGTAGCTTCTACTATC-1_1	-7.422	5.825	0.1415
ATCGATGAGCCTATTG-1_1	-7.706	5.913	0.1415
TGAATGCGTCAAGTTC-1_1	-4.067	0.485	0.1415
ACCTGAATCGTTCGCT-1_1	-0.718	-0.912	0.1416
CATTTCACAGCAGTCC-1_1	-5.154	2.294	0.1416
TCGGGTGTCAGCTTCC-1_1	-7.254	6.017	0.1416
ACTGTCCTCGCCAACG-1_3	-0.281	-7.283	0.1416
GCAACCGAGTGCCAGA-1_3	-0.304	-7.409	0.1416
AGGTTGTAGGTAGACC-1_1	-5.336	2.604	0.1417
CGTCCATAGACCTGGA-1_1	-7.445	5.596	0.1417
GTATTTCGTCAGACGA-1_1	-7.14	5.674	0.1417
TGCGATAGTAACAAGT-1_2	-0.149	-7.257	0.1417
CCACTTGTCTGTGCAA-1_1	-3.802	0.145	0.1419
GACCTTCAGAGCTGCA-1_1	-7.6	5.913	0.1419
TATCAGGAGCACACAG-1_1	-3.951	0.528	0.142
TGTTCATAGCGAGTAC-1_3	-7.657	6.103	0.142
CCAAGCGTCGGTGTTA-1_1	-7.065	6.054	0.1421
TCCATGCAGGAATGTT-1_2	-7.443	6.023	0.1421
CTGCAGGAGGAATGTT-1_1	-7.365	6.243	0.1423
GTCCTCACACCGGTCA-1_3	8.646	2.127	0.1423
TAACGACCAAATGGCG-1_1	-5.965	3.671	0.1424
TTTATGCCATGGCTGC-1_1	-6.076	3.637	0.1424
GCATTAGAGATGAAGG-1_2	1.363	-2.455	0.1424
AGCTCAACAACAACAA-1_1	-3.69	0.252	0.1425
CGTTAGAGTTGTCAGT-1_1	-4.834	2.721	0.1425
ATCGTCCAGGCGCTTC-1_1	-7.27	5.803	0.1427
TCCTGCACAGGCACTC-1_2	-7.491	5.763	0.1427
ATGGTTGGTGTTAACC-1_1	-7.467	6.101	0.1428
AGTAGTCAGCGTCTGC-1_1	-3.867	0.359	0.1429
GTAGTACTCCACTTTA-1_1	-7.112	5.995	0.1429
TTACTGTAGGGCCTCT-1_1	-5.626	2.629	0.1429
ACCGTTCAGGCCACCT-1_4	-7.257	6.459	0.1429
TCTCAGCTCCTGCCAT-1_1	-5.105	2.102	0.143
AAGAACAGTATCTCGA-1_3	-4.447	1.941	0.143
CAATTTCTCATCACTT-1_3	-0.33	-7.254	0.143
GGGCCATCATAAGCAA-1_3	-0.259	-7.282	0.143
TAAGCGTGTGCCTACG-1_3	-0.457	-7.363	0.143
ATACCTTTCATTCACT-1_1	-7.511	5.956	0.1431
GCTGAATAGTCTGGAG-1_1	0.316	-1.868	0.1431
AAAGGGCGTATTGGCT-1_1	-7.466	5.715	0.1432
TTGGGTATCGGAAACG-1_1	2.75	-1.411	0.1434
ATGTCCCTCTCAATCT-1_3	0.282	-4.794	0.1434
AGTCTCCAGCGGGTTA-1_1	-7.744	6.055	0.1435
CACTGTCGTCCAGGTC-1_1	-7.434	6.037	0.1435
CCCATTGCAATGGCAG-1_2	-0.091	-7.26	0.1435
CATGCGGAGTCAGCGA-1_3	0.343	-5.068	0.1435
TACATTCGTCCTTTGC-1_3	-0.259	-6.365	0.1435
CGTTGGGCATCTGCGG-1_1	-7.505	5.974	0.1436
GTTCGCTCAGTCAACT-1_1	-3.851	0.38	0.1436
AGATGCTCACTGTTCC-1_1	-3.492	0.116	0.1437
GGAAGTGTCGCCGTGA-1_1	-4.818	1.634	0.1437
ATCTTCACAGTAACAA-1_4	-5.71	3.65	0.1438
CACAACAGTGTCCAAT-1_1	-7.223	5.893	0.1439
TCAGCCTTCACCTGTC-1_1	-6.219	4.4	0.1439
TGGAGAGCAGGACGAT-1_1	-4.906	1.522	0.1439
ATGCGATCACCACATA-1_1	-7.411	6.08	0.144
TCCACGTCAACTCATG-1_1	-7.387	5.963	0.1441
GCTTTCGCAGGTCAAG-1_2	9.09	2.259	0.1441
AGTGACTCATCCGAGC-1_1	-7.582	5.967	0.1442
GCACGTGTCCACAAGT-1_1	-7.338	6.335	0.1442
GTATTTCAGCCTCATA-1_1	-7.652	6.005	0.1442
GGAATCTCAGTATACC-1_1	-7.486	5.824	0.1443
GAAGCCCAGCAGTCTT-1_2	-0.209	-7.392	0.1443
AAGGTAAAGAAGTCTA-1_3	-0.116	-7.361	0.1443
TATCGCCTCGGCATAT-1_1	-7.341	5.839	0.1445
TAATCTCTCACTGGTA-1_3	-0.386	-7.335	0.1445
CTCCGATTCGACATAC-1_1	-7.351	6.164	0.1446
GCTGGGTTCATTTCCA-1_1	-3.619	-0.015	0.1446
TCTTCCTGTATGGGAC-1_1	-5.929	4.385	0.1446
TTAGTCTGTAGACAGC-1_1	-6.967	6.433	0.1446
CCCGGAATCGTTACCC-1_3	-7.525	5.73	0.1446
GGGACTCCATCACAGT-1_3	-0.342	-7.254	0.1446
TGGGATTTCAGCCTTC-1_1	-5.215	2.469	0.1447
ATGCCTCGTTGTTGTG-1_1	-5.804	3.816	0.1448
GATTCGATCTACTATC-1_1	-7.397	5.917	0.1448
TAGGGTTAGCCGGAAT-1_1	-7.315	5.97	0.1449
GAGTTTGAGTGGGAAA-1_1	-7.237	5.709	0.145
GATCATGGTCTACTGA-1_2	10.063	3.192	0.145
AAGCGAGAGCTACTGT-1_1	-7.628	5.802	0.1451
AATCGACAGCCGAACA-1_1	-7.096	5.783	0.1451
AGCCAATGTATCGAAA-1_1	-4.716	2.774	0.1451
GGAAGTGTCAAAGGTA-1_1	-7.344	5.774	0.1451
AGGGCTCAGAAGATCT-1_1	0.985	-2.349	0.1452
CATCGTCGTCTCTCCA-1_1	-7.361	6.003	0.1452
GCGTTTCAGCTGGCCT-1_3	-0.03	-6.639	0.1452
GGGAAGTCAACCCTAA-1_1	-3.843	0.369	0.1453
CAGGTATTCAACTGAC-1_2	-0.311	-6.982	0.1453
TCCTGCACAGGCACTC-1_3	-7.439	5.788	0.1453
TGACGCGGTAGCACAG-1_3	2.29	-2.095	0.1453
GAAATGAAGCTCTATG-1_1	-7.518	5.776	0.1454
GAGTTGTTCCATCGTC-1_3	-0.235	-7.31	0.1454
TGTGAGTAGGTTACCT-1_3	10.778	4.292	0.1454
CTGCCATGTGTGACCC-1_1	-6.99	6.262	0.1455
GTTACAGGTGTGAGCA-1_1	-7.515	5.924	0.1455
GAAGTAACATGTGACT-1_2	-4.47	1.93	0.1455
ACGTAGTCAGATCCAT-1_3	3.385	-1.476	0.1455
GGAGGATTCAGCAATC-1_3	-0.234	-7.233	0.1456
GGAGGTAGTCCCTGAG-1_1	-7.705	5.887	0.1457
AGACAGGGTCGCGTCA-1_1	-7.289	5.817	0.1458
GAGCCTGCACCAGCGT-1_1	-4.14	0.11	0.1458
GTATTGGCATACACCA-1_1	-4.058	0.512	0.1458
TCATTCACAGCTACTA-1_1	-6.425	5.512	0.1458
CGAGTGCTCCTCAGAA-1_3	-0.385	-7.246	0.1458
ACCTGAAAGCTCGAAG-1_1	-7.471	5.68	0.1459
CACACAACAAGAGAGA-1_1	-4.625	1.49	0.1459
GCCAACGAGATGTTCC-1_1	-7.262	6.147	0.1459
CAGTTAGGTTTACTTC-1_1	-6.301	3.716	0.146
GATAGCTCACTTCATT-1_1	-7.595	5.684	0.146
GTGTCCTCATGGACAG-1_2	-1.915	-0.849	0.146
ATGAGGGCAGATAAAC-1_3	-0.245	-7.392	0.146
GTTCCGTCAAACTCTG-1_3	1.898	-2.129	0.146
CTTGAGAGTTGCGGAA-1_1	-7.553	5.768	0.1461
ACTACGAGTGATCATC-1_3	-7.503	6.035	0.1461
ATCCACCCAGCGTTTA-1_1	-5.32	2.394	0.1462
ATGATCGGTTCCGTTC-1_1	-7.023	5.934	0.1462
AAGTCGTTCTTCCTAA-1_1	-3.121	-0.383	0.1464
CTGCCATCAAGGTACG-1_1	-7.486	6.099	0.1464
GGCACGTAGTCGAAGC-1_1	-7.549	6.081	0.1464
TTTCAGTGTCTGCATA-1_2	-5.018	2.378	0.1464
ATTATCCGTATGGAAT-1_1	-3.792	0.136	0.1466
CTAGACAGTCCACTCT-1_1	-5.62	3.507	0.1466
GGCACGTTCACTTTGT-1_1	-1.43	-0.899	0.1466
ACGTAGTTCTGATGGT-1_1	-4.549	1.314	0.1467
CCGCAAGGTTCATCTT-1_1	-7.321	5.928	0.1467
GAGAGGTCAGGCAATG-1_1	-1.545	-1.036	0.1467
ATGGGAGGTACATTGC-1_3	-0.094	-7.033	0.1467
CTACGGGAGCCGCTTG-1_3	-3.696	0.531	0.1467
CTAACTTAGTTGGCGA-1_1	-4.133	0.522	0.1468
CGAGTTATCCGCAAAT-1_1	-7.448	5.886	0.1469
CGCATGGGTTGCAAGG-1_1	-7.091	6.162	0.1469
GGAAGTGTCGATAACC-1_1	-7.321	5.553	0.1469
GTGGCGTCATCAGCGC-1_1	-7.532	5.771	0.1469
ATCATTCAGAGTCGAC-1_4	-0.294	-7.103	0.1469
TGTTCCGTCTAGACCA-1_1	-7.357	5.979	0.147
TGTGCGGAGACAACAT-1_3	-0.264	-7.404	0.147
CTCCTCCAGGCTAGCA-1_1	-5.789	2.963	0.1472
TGAGGTTCAAGTCCAT-1_1	-1.15	-0.961	0.1472
ATTCCCGAGTACTGTC-1_2	10.443	3.376	0.1472
TCGATTTCAGACACCC-1_2	-0.387	-7.428	0.1472
ATGATCGTCCACTTTA-1_1	-7.625	6.411	0.1473
TTGTGTTCATTGCTGA-1_1	-7.492	5.752	0.1473
CATCAAGAGCTGTTCA-1_1	-7.39	5.84	0.1474
TCCGATCTCGTGGCTG-1_1	-7.479	5.78	0.1474
TTGCGTCCACGCCACA-1_2	-0.211	-7.376	0.1474
CAATACGAGGACAGCT-1_3	-0.337	-7.212	0.1474
GGAGAACTCCATAGGT-1_1	-7.306	5.837	0.1475
TTCACGCGTCATCACA-1_1	-3.144	1.052	0.1475
GGTTCTCAGGCCACCT-1_3	-0.278	-7.286	0.1475
TGTGATGAGATGCTGG-1_3	-0.217	-7.322	0.1475
TTCGGTCCACCCTCTA-1_3	3.136	-1.486	0.1475
AAAGGGCCAGCATGCC-1_1	-7.27	5.851	0.1476
TCATGGATCCTCTAGC-1_1	-7.176	6.005	0.1476
GCAACATAGTGGTCAG-1_3	-0.151	-7.329	0.1476
TCCTGCATCAGGCGAA-1_3	-0.251	-7.372	0.1476
AGGAAATTCCATGCAA-1_3	-0.246	-7.283	0.1477
GCAACCGTCACTCGAA-1_3	-0.16	-7.336	0.1477
ACGTAACAGTCACACT-1_4	-5.065	2.562	0.1477
ACCAACAGTGGCGCTT-1_1	-4.455	1.375	0.1478
CGATGGCCAGCTGTCG-1_2	6.839	1.234	0.1478
TGCGGCACAGATCCAT-1_3	0.151	-5.183	0.1478
GTGAGGACATGCTGCG-1_1	-7.376	6.012	0.1479
TGATTCTTCATTCTTG-1_1	-3.932	0.542	0.1479
AACCTGACACGACGCT-1_3	-0.378	-7.429	0.1479
AGGCATTAGCAGGTCA-1_3	-0.182	-7.385	0.1479
CATACAGCACATGAAA-1_3	-0.388	-7.422	0.1479
GTCGAATCAAGTCCAT-1_1	-5.336	1.927	0.148
TTCTGTACAGCGTTGC-1_1	-7.514	5.83	0.148
TCCATGCAGGAATGTT-1_3	-7.274	5.979	0.148
ATCCCTGAGCCACTCG-1_1	-7.473	5.922	0.1481
CGTCAAATCCCGAACG-1_1	-3.561	-0.017	0.1481
CGTGTCTAGAGTCTTC-1_1	-7.464	5.783	0.1481
CTCAGTCGTAGTGGCA-1_1	-7.384	5.809	0.1481
GGTGGCTAGAGAGCAA-1_1	-7.318	5.727	0.1481
CATGCGGAGAGCAAGA-1_2	-0.164	-7.408	0.1481
GTGGTTAGTTGTGCCG-1_3	0.548	-3.931	0.1481
TGGCGTGGTGACTATC-1_3	-0.231	-7.431	0.1481
CCGGACATCACTTGGA-1_2	-0.135	-7.328	0.1482
TAGGTACAGAACAGGA-1_3	-0.391	-7.34	0.1482
CATACAGCAACCCTAA-1_4	7.131	1.242	0.1482
ACTTCGCTCTTTGCTA-1_1	-7.223	6.052	0.1483
TTCATGTCACTTTAGG-1_1	-7.69	6.118	0.1483
CAGGCCAGTATGACAA-1_3	-0.305	-7.468	0.1483
ATGGAGGGTAGTCGTT-1_1	-7.598	6.107	0.1484
GATTCTTAGCGAGAAA-1_1	-7.429	5.755	0.1484
TCCCACAAGCAACTTC-1_1	-6.165	4.029	0.1484
TAGATCGAGTGGAATT-1_3	-0.33	-7.319	0.1484
ACTGCAAAGAGATCGC-1_1	-3.68	0.251	0.1485
ATCTTCATCGGCACTG-1_2	-0.291	-7.48	0.1485
TATATCCAGGACAAGA-1_1	-5.705	5.422	0.1486
TTTCGATTCCTAGCGG-1_1	-7.356	6.074	0.1486
ACACCAATCTCAGGCG-1_3	-0.063	-1.199	0.1486
GTCTGTCCAAAGGCAC-1_3	-0.142	-7.305	0.1487
GATGTTGGTCTTGAGT-1_4	-7.091	6.445	0.1487
AGCCACGTCACAACCA-1_1	-7.302	5.659	0.1488
CGGGCATTCAAGCCCG-1_1	-3.961	0.589	0.1488
TGTTCCGTCAAGGAGC-1_1	-3.572	0.022	0.1488
CTCAAGAAGTATGATG-1_2	-0.17	-7.447	0.1488
TGACAGTCACAGTCCG-1_2	-0.131	-6.822	0.1488
CACAGGCTCTGCGTCT-1_3	0.356	-4.852	0.1488
CGTTGGGAGGTGTGAC-1_2	-7.23	5.799	0.1489
ACAGAAACATAGATCC-1_1	-4	1.026	0.149
GCGTTTCTCATGCAGT-1_1	-6.092	3.473	0.149
GGGACTCGTAGTATAG-1_1	-7.579	6.061	0.149
TACCCGTTCCTTGAAG-1_1	-7.314	6.208	0.149
CTCCCAAAGCCGCTTG-1_2	-4.63	2.073	0.149
TCCACGTCATCCGGTG-1_3	-0.364	-7.524	0.149
GTTACGACACGCGGTT-1_4	-4.695	1.919	0.149
ACGCACGTCTGTTGGA-1_1	-3.895	0.656	0.1491
AGCGCTGAGTGGCGAT-1_1	-7.398	5.887	0.1491
AGCTACATCTCCCTAG-1_1	-7.413	6.123	0.1491
GATGGAGTCTGGCCGA-1_1	-5.613	2.649	0.1491
GTAATGCTCTTTGGAG-1_1	-4.855	1.568	0.1491
CTAGGTATCGCCTTTG-1_3	-0.322	-7.286	0.1491
TACGTCCGTCTAGGTT-1_1	-7.761	5.945	0.1492
GAGTTGTTCCATCGTC-1_2	-0.373	-7.406	0.1492
ATTACCTGTCGTATGT-1_3	-0.049	-6.972	0.1492
ATTGTTCGTGACCTGC-1_3	-0.216	-7.414	0.1492
GCCATTCAGGACACTG-1_3	-0.132	-7.48	0.1492
GGTGGCTTCAGGTAAA-1_3	-0.268	-7.378	0.1492
AGCCAATCAGAGTCTT-1_1	-7.567	6.214	0.1493
GGTGATTAGAGCAGAA-1_1	-7.489	6.013	0.1493
GCACATAAGTAAGGGA-1_3	10.369	3.178	0.1493
CATACCCGTACTCAAC-1_1	-5.119	1.868	0.1494
GTCATTTAGTTCGCAT-1_3	-0.483	-7.338	0.1494
AGGTAGGCACATCATG-1_1	-7.472	5.72	0.1495
GGTCACGTCCGTTTCG-1_1	-7.35	6.007	0.1495
AACACACGTTCGAAGG-1_3	-0.359	-7.469	0.1495
ATTGGGTGTCGATTCA-1_3	10.374	3.161	0.1495
CACCAAACAAGTGTCT-1_3	-0.235	-7.437	0.1495
TTTGGAGTCGTCCTCA-1_3	4.031	-0.921	0.1495
CGTGTCTAGTTGCATC-1_4	-2.553	-0.008	0.1495
GTGGTTAGTCGAAGCA-1_1	-7.203	5.782	0.1496
TAGAGTCGTTAGGCTT-1_1	-6.794	5.274	0.1496
CCCTCTCGTTTGGAGG-1_1	-4.633	1.761	0.1497
TCAAGTGCATACGCAT-1_1	-7.572	6.081	0.1497
CATCCCACATCAGTCA-1_2	-0.349	-7.375	0.1497
CTTGATTTCTCCGATC-1_1	-5.43	2.619	0.1498
AGGCTGCCAAGAGTTA-1_2	-0.242	-7.456	0.1498
AATCGTGTCTATCACT-1_3	-0.281	-7.483	0.1498
GATGTTGAGAGTGGCT-1_3	10.483	3.101	0.1498
TTTAGTCTCTGCCTGT-1_3	-0.327	-7.221	0.1498
CACGTTCGTAATGATG-1_1	-7.541	5.973	0.1499
CTGAGCGTCCGCTAGG-1_1	-7.516	6.054	0.1499
ATGTCCCTCTCAATCT-1_2	-0.257	-7.204	0.1499
TAGACTGTCTAGGCAT-1_1	-7.468	6.106	0.15
AAAGGTATCATGGCCG-1_3	-0.243	-7.512	0.15
AGCGCTGCAGGACAGT-1_3	-0.337	-7.543	0.15
ATGGTTGGTTGCTAGT-1_3	-0.36	-7.271	0.15
CGAGTTACATTAAGCC-1_3	-0.305	-7.324	0.15
CATGCTCGTTGCATTG-1_1	-3.966	0.259	0.1501
TAGCACACATAATGAG-1_1	-7.701	5.661	0.1501
TCCGGGAGTCGAGCTC-1_1	-7.335	5.935	0.1501
CCTCCAACAACTCATG-1_2	-7.322	6.1	0.1501
CGAGGCTTCCGATGTA-1_2	-0.176	-7.449	0.1501
GAGAGGTCAAATGCTC-1_2	-0.242	-7.513	0.1501
TTTGATCTCAGCCTTC-1_4	-5.615	5.455	0.1501
GTTCTATCACACACGC-1_1	-7.828	6.322	0.1502
ACCCTTGTCTGAGAGG-1_1	-7.461	5.756	0.1503
GTCGTTCGTTGCTCGG-1_1	-4.397	0.789	0.1503
TAAGCGTGTACTCCCT-1_1	-2.221	-0.841	0.1503
CACTGTCAGTGGTTAA-1_2	-0.239	-7.361	0.1503
CGGCAGTTCACCATAG-1_2	-0.364	-7.567	0.1503
GTCACTCGTGTAACGG-1_3	-0.324	-7.55	0.1503
GCCGTGAAGACGTCCC-1_1	-7.574	5.481	0.1504
CGTTGGGAGGTGTGAC-1_3	-7.242	6.096	0.1504
ATACCTTAGCCGATCC-1_1	-7.386	5.898	0.1505
CGCATGGAGGGTGGGA-1_1	-7.322	5.87	0.1505
TGACGCGTCCAACACA-1_2	-0.2	-7.488	0.1505
CACCGTTAGGGCTGAT-1_3	-0.044	-6.378	0.1505
GCACTAAAGCTTAGTC-1_3	-0.483	-7.265	0.1505
AGAACCTAGAACTCCT-1_1	-7.665	6.281	0.1506
GCACGTGAGCATGCGA-1_1	-7.161	6.224	0.1506
AGGTCATCACGACGCT-1_2	-0.368	-7.336	0.1506
TTCCTAAGTTAGCTAC-1_2	-0.494	-7.525	0.1506
CATTCTAGTCATTCCC-1_1	-5.816	5.58	0.1507
GACTCAAGTTACCGTA-1_2	0.173	-6.081	0.1507
GCAACCGAGTGCCAGA-1_2	-0.327	-7.521	0.1507
ATTCACTGTTAGAGAT-1_1	-7.538	5.785	0.1508
ATTGTTCAGTTGTCAC-1_1	-6.948	4.594	0.1508
CAACGGCCAATAAGGT-1_1	-4.34	1.283	0.1508
TCATGGACATACACCA-1_1	-7.68	5.886	0.1508
TTACGCCCAAATTGCC-1_1	-7.509	6.147	0.1508
TTCCTCTCAATTTCGG-1_1	-5.878	3.127	0.1508
CTGGCAGTCAACTGGT-1_3	-0.246	-7.227	0.1508
CCCGGAACATGCGGTC-1_1	-7.43	5.778	0.1509
CTCAATTCATCAGTGT-1_1	-4.583	2.386	0.1509
GTGTAACGTGTCGATT-1_1	-3.809	0.144	0.1509
GGTTCTCAGGCCACCT-1_2	-0.291	-7.583	0.1509
CCTCTAGTCTACACAG-1_3	-0.298	-7.312	0.1509
GACCCTTAGGCCCGTT-1_3	-0.146	-7.281	0.1509
TAGAGTCAGGCCTTGC-1_3	-0.175	-6.786	0.1509
CTAGGTACAAGCCTGC-1_1	-7.651	6.03	0.151
TTCCTAAGTCTCGGAC-1_1	-7.6	6.04	0.151
CGAAGTTGTCGGCACT-1_2	-0.316	-7.464	0.151
CAGGTATTCAACTGAC-1_3	-0.193	-6.363	0.151
CTGAGGCGTATGCGGA-1_4	-4.919	2.687	0.151
TGCAGTAGTTGTGTAC-1_2	-1.285	-1.021	0.1511
CTTACCGCAATCACGT-1_3	-0.439	-7.566	0.1511
ACCCTTGCAAGAGTTA-1_1	-7.631	6.056	0.1512
CTACCTGTCTCAACCC-1_1	-7.269	6.057	0.1512
GTCATGATCTTTGCAT-1_1	-3.864	0.363	0.1512
TACATTCTCACTTATC-1_1	-6.314	5.797	0.1512
TATCGCCAGGATGTTA-1_1	-7.032	6.129	0.1512
TCGACCTAGGGCAGGA-1_1	-1.538	-0.666	0.1512
ATTATCCGTTGATGTC-1_3	0.56	-1.848	0.1512
CGGGTCAGTGCGTCGT-1_3	-3.014	-0.627	0.1512
AGGAAATCATTCACCC-1_1	-7.395	6.269	0.1513
GTTGCTCTCTAGGCCG-1_1	-4.898	1.788	0.1513
AAACCCAGTTCCGCGA-1_3	0.035	-5.366	0.1513
GTGAGCCGTCGCAACC-1_3	-0.25	-7.521	0.1513
CCAATTTCAGCTGTTA-1_1	-7.512	6.171	0.1514
TCAATTCGTTCGAGCC-1_1	-7.376	5.983	0.1514
CCCGGAACAGTTTGGT-1_3	-0.393	-7.307	0.1514
GACTCAAGTGGCTTAT-1_3	-0.461	-7.399	0.1514
GTGAGTTGTCTCAGAT-1_3	-0.44	-7.606	0.1514
CTGCTCATCTCGCGTT-1_1	-7.658	6.016	0.1515
ATCAGGTGTGATGGCA-1_2	-0.155	-7.409	0.1515
GGGACTCCATCACAGT-1_2	-0.342	-7.389	0.1515
TTCACGCCATGATCTG-1_3	-0.392	-7.575	0.1515
TCCATGCAGGAATGTT-1_4	-7.029	6.51	0.1515
AGGTGTTTCGACACTA-1_1	-3.688	-0.283	0.1516
CGCATAACACAGCATT-1_1	-7.159	6.094	0.1516
CTTACCGGTTCGGCCA-1_1	-7.126	6.036	0.1516
TTTAGTCAGCGTCAGA-1_1	-7.606	5.808	0.1516
ACACGCGAGAGCGACT-1_2	10.247	3.21	0.1516
CCTCCTCAGTTTGCTG-1_2	-0.38	-7.56	0.1516
CTCCAACAGTCTCCTC-1_2	0.287	-4.676	0.1516
GTGAGGATCCTGTAGA-1_2	-5.649	3.272	0.1516
TCCGAAAGTTTGGGTT-1_1	-4.126	0.485	0.1517
TGTGATGTCTGCTTTA-1_1	-7.514	5.971	0.1517
TTTATGCAGGACATCG-1_1	-7.577	6.013	0.1517
CAGATACCAAAGGTTA-1_2	-0.252	-7.361	0.1517
GATAGCTCACCGTGCA-1_2	-0.256	-7.435	0.1517
TAGTGCAAGTGCAGGT-1_3	0.39	-4.126	0.1517
AACCTGACAATTTCTC-1_4	-6.462	5.403	0.1517
GGGTTATTCTGTAAGC-1_1	-7.654	6.007	0.1518
GTTACGAGTAGGGAGG-1_1	-7.499	5.949	0.1518
ATCACAGTCTCGGGAC-1_2	-0.291	-7.332	0.1518
CTGTGGGTCCCGAATA-1_2	-0.091	-7.516	0.1518
ACGGAAGTCACCACAA-1_1	-3.489	0.065	0.1519
TAGACTGCACGGTGAA-1_1	-7.483	5.883	0.1519
TCCAGAAAGTAACAGT-1_1	-7.485	5.891	0.1519
AGTACTGCAGCGATTT-1_1	-3.443	0.138	0.152
CTATCCGTCAGTCACA-1_2	-7.509	5.62	0.152
TTCAGGACAGGAATCG-1_3	0.564	-4.233	0.152
AACAAAGTCCAATCTT-1_1	-0.141	-6.142	0.1521
ATTCCTATCCTTCTTC-1_2	-0.401	-7.208	0.1521
CTTACCGCAGGACGAT-1_2	-0.389	-7.566	0.1521
TCGCAGGCAACCCTAA-1_3	-0.363	-7.404	0.1521
GTCGTTCGTAAGCGGT-1_1	10.687	3.24	0.1522
CTATCCGAGTCGAAGC-1_2	-0.298	-7.513	0.1522
TGACGCGGTAGCACAG-1_2	0.235	-6.138	0.1522
AGCTCAATCACGAGGA-1_3	-0.368	-7.524	0.1522
GAGTCATAGATTGCGG-1_1	-7.404	5.861	0.1523
TGGCGTGTCGGAGCAA-1_1	-5.376	2.813	0.1523
AGTCACAAGTGGTGGT-1_2	-0.361	-7.394	0.1523
ATCTTCATCGATGGAG-1_2	-1.373	-0.765	0.1523
GTCCCATAGTACGAGC-1_2	-0.188	-7.426	0.1523
GTGCTTCCAGTAACGG-1_1	-7.353	5.953	0.1524
TACCCACTCCACGTAA-1_1	-0.86	-1.837	0.1524
TCCATCGCATTCATCT-1_1	-6.073	5.721	0.1524
ATCGTCCGTCGAACGA-1_1	-7.371	5.989	0.1525
TCATTCACACGACGAA-1_3	-3.338	0.22	0.1525
AGCCAGCCAACGAGGT-1_1	-7.617	6.072	0.1526
ATCATTCGTCGCTCGA-1_1	-1.143	-0.893	0.1526
CATTGAGGTACTGCCG-1_1	-7.269	5.828	0.1526
CTGCTCACACGAGGAT-1_1	-7.515	5.948	0.1526
GGAGCAACATGACAAA-1_1	-4.441	1.389	0.1526
GGTGAAGCAGGGTTGA-1_1	-4.745	1.404	0.1526
GTGGAAGTCCAGGACC-1_1	-3.903	0.334	0.1526
AGCTTCCAGTGGGAAA-1_3	-0.404	-7.475	0.1526
ACCTGTCGTTTGGGAG-1_1	-7.508	5.617	0.1527
AGGGTTTAGAAATTGC-1_1	-4.873	1.555	0.1527
TTCTTGAAGCAGCCTC-1_1	-3.624	0.289	0.1527
ATTTCACCAACGGCCT-1_3	1.047	-2.377	0.1527
CTGCTCAGTTGTGCAT-1_3	-0.272	-7.423	0.1527
GACCGTGCAGTCCCGA-1_3	-0.383	-7.522	0.1527
TGTTCATGTTCTTCAT-1_3	-0.325	-7.541	0.1527
ATTGTTCTCTCAACGA-1_1	-3.377	0.231	0.1528
CAGATTGCAATCGCCG-1_1	-7.601	5.923	0.1528
CTTTCAAAGGGTATAT-1_1	-7.579	6.03	0.1528
CTCCCTCGTGACACGA-1_2	-0.168	-7.363	0.1528
GGCACGTAGCGCCTAC-1_2	-0.318	-7.429	0.1528
CAATTTCGTCGAGATG-1_3	-0.399	-7.485	0.1528
GCTTCACCAACCGTGC-1_1	-6.46	5.479	0.1529
CACCGTTTCCAACCGG-1_2	-0.286	-7.59	0.1529
CATACAGTCACCTCTG-1_2	-0.444	-7.531	0.1529
AAACGAATCCCTTCCC-1_3	-0.513	-7.442	0.1529
AGCTTCCGTGGTCTCG-1_3	-0.146	-7.245	0.1529
CAATTTCAGGAAGTGA-1_3	-0.356	-7.51	0.1529
GCATTAGAGATGAAGG-1_3	1.778	-2.158	0.1529
GCCTGTTCATGGATCT-1_3	-7.198	6.12	0.1529
TGTAGACAGTGTAGTA-1_3	-7.019	5.304	0.1529
TATCTTGAGTTTAGGA-1_1	-7.232	5.865	0.153
TGCTCGTCACCTGTCT-1_1	-5.632	3.067	0.153
TATACCTCATACCACA-1_3	10.402	4.28	0.153
ATGAGGGAGACCTTTG-1_1	-7.586	5.971	0.1531
GTGTCCTGTGCCCTTT-1_2	-0.255	-7.544	0.1531
AGCCACGCAAAGTGTA-1_1	-3.499	0.043	0.1532
ATTACTCTCGATTCCC-1_2	-0.199	-7.531	0.1532
GTAGAAATCTCTCGCA-1_3	-0.214	-6.787	0.1532
GTGACGCTCGTAACTG-1_3	-0.287	-7.602	0.1532
CTTCCTTTCGATGGAG-1_1	-4.914	1.543	0.1533
TCCTCTTGTCAGTCTA-1_3	8.042	1.149	0.1533
GTTGTCCAGTAATACG-1_1	-7.436	5.905	0.1534
CCCTAACAGCTTAGTC-1_2	-0.426	-7.536	0.1534
GATGTTGGTCTTGAGT-1_2	-7.544	5.967	0.1534
TTGATGGCATTCTCCG-1_2	-0.297	-7.334	0.1534
CGTGAATGTGCTAGCC-1_3	-0.219	-7.492	0.1534
CTTCAATCAAACACCT-1_1	-7.485	6.01	0.1535
GATGTTGAGTATGACA-1_1	-7.371	5.903	0.1535
AGGGAGTCACCGTGGT-1_3	-0.208	-7.274	0.1535
GTCCCATAGTACGAGC-1_3	-0.201	-7.262	0.1535
TGGGCTGTCGGCCCAA-1_3	-0.24	-7.544	0.1535
TGTTCTACAAACTAAG-1_3	-0.214	-7.572	0.1535
CCCTAACGTTCGGTCG-1_1	-7.37	5.684	0.1536
CCGTGAGTCGAGTGAG-1_1	-3.436	-0.022	0.1536
GAGATGGAGTTGAATG-1_1	-7.461	5.587	0.1536
GTTTGGAAGATGATTG-1_1	-7.324	5.802	0.1536
ACGATGTCAAGGACAC-1_2	-0.172	-7.036	0.1536
ACAACCAGTCAGACTT-1_3	-0.501	-7.517	0.1536
ACAACCAGTCTAGGTT-1_4	6.215	-0.247	0.1536
ACGTCCTTCGCTGTCT-1_1	-5.396	2.559	0.1537
AGTTCGAAGAGAATCT-1_1	-4.791	2.078	0.1537
CACAGATTCATTTCCA-1_1	-5.685	3.254	0.1537
CTGGACGAGTATGGAT-1_1	-7.533	5.951	0.1537
GTCCCATAGCCTGAAG-1_1	-7.588	5.88	0.1537
TTCTGTATCTTCGATT-1_1	-6.387	4.079	0.1537
GGTGGCTTCCACCTGT-1_2	-7.545	5.741	0.1537
AAACGCTGTAAGCGGT-1_1	-6.346	4.308	0.1538
GATGAGGTCCCGAATA-1_1	-3.62	-0.024	0.1538
GGGATGAAGCAGCACA-1_1	-7.239	5.978	0.1538
TCACGCTTCTATCGTT-1_1	-7.541	6.145	0.1538
TTCACGCGTGTTTGCA-1_1	-3.945	0.556	0.1538
TCCACCAGTAATACCC-1_1	-4.43	0.967	0.1539
AGCGTATGTATTGAGA-1_2	10.47	3.444	0.1539
ATACCTTGTACGCTTA-1_3	-0.494	-7.293	0.1539
CATGAGTCATGCTGCG-1_1	-5.432	2.758	0.154
GATGATCTCAGCGCGT-1_1	-7.374	5.898	0.154
ACACAGTTCGAACCAT-1_2	-0.689	-2.361	0.154
ATACCTTTCAACCTCC-1_2	-0.285	-7.336	0.154
AGGACTTAGTATGTAG-1_3	-0.568	-1.575	0.154
TTTGACTAGGCATGGT-1_3	-0.429	-7.444	0.154
TGCAGTAGTTGTGTAC-1_4	-4.414	2.538	0.154
ATCGATGGTCCTTTGC-1_1	-4.649	1.731	0.1541
AGTCATGAGCTGAAGC-1_2	8.836	2.287	0.1541
GAGTCTAAGATGGCAC-1_2	-0.254	-7.518	0.1541
TTTACCATCGTGTTCC-1_2	-1.404	-1.173	0.1541
CACTAAGTCGATTGGT-1_3	-0.361	-7.458	0.1541
GACCGTGGTCCAGAAG-1_3	10.003	2.773	0.1541
GGCAGTCCACATTGTG-1_1	-5.743	3	0.1542
TCACAAGGTCTCAGAT-1_2	-0.313	-7.515	0.1542
TTTCAGTAGCAAGGAA-1_2	-0.243	-7.706	0.1542
AAGGAATAGCATCAAA-1_3	0.246	-6.135	0.1542
CCTAACCGTTTGGGAG-1_3	9.957	3.349	0.1542
GGGTATTGTCGGAACA-1_3	-0.199	-7.527	0.1542
TGTGTGAAGGGTTAGC-1_3	-0.207	-7.524	0.1542
CTCCATGTCTTCGTGC-1_1	0.753	-2.41	0.1543
GAAACCTGTCGCAACC-1_1	-7.683	6.06	0.1543
TCATATCGTATGAGAT-1_1	-0.174	-1.729	0.1543
TTGGTTTTCGATCCAA-1_1	-4.739	1.655	0.1543
CAGATCACAGTCTACA-1_2	0.066	-5.407	0.1543
CGTTAGAGTACGTACT-1_2	-0.144	-7.581	0.1543
TAATTCCCAATTGAAG-1_2	-0.346	-7.449	0.1543
AGCTACAGTAGGATAT-1_3	-0.327	-7.448	0.1543
GAACGTTTCCAGTGTA-1_3	-0.187	-7.577	0.1543
TGGATGTAGTCGAGGT-1_3	-0.241	-7.574	0.1543
CTGTACCGTAACCAGG-1_1	-7.591	6.209	0.1544
AGTGCCGTCCAACACA-1_2	-0.257	-7.384	0.1544
CATCGTCAGGGCAACT-1_3	-0.204	-7.456	0.1544
CACAGATAGTACCGGA-1_1	-6.207	4.406	0.1545
GACTGATGTCGTATTG-1_1	-1.383	-0.791	0.1545
GAGTCATGTTGCATAC-1_3	-1.777	-1	0.1545
GCTACCTCAGATCCAT-1_1	-6.033	4.709	0.1546
TCTATCATCATGCAGT-1_1	-6.045	5.433	0.1546
GATGACTTCAGGAAGC-1_2	-0.392	-7.607	0.1546
GTGAGGACAAGTGTCT-1_2	0.299	-4.527	0.1546
TGATCAGAGATTACCC-1_3	-0.267	-7.457	0.1546
CAAAGAACAGAACATA-1_1	-7.4	5.848	0.1547
CGTTAGAAGCCAGTAG-1_1	-2.81	-0.287	0.1547
CTGCCTAGTGTCTTCC-1_1	-7.299	5.733	0.1547
GGTAGAGCAAATAGCA-1_1	-5.055	2.369	0.1547
TCAGGTAGTTAAGCAA-1_1	-5.024	1.951	0.1547
CAATTTCTCATCACTT-1_2	-0.327	-7.442	0.1547
CACCAAAAGAGAGGGC-1_3	3.552	-1.384	0.1547
CAGATCACAGTCTACA-1_3	0.472	-4.385	0.1547
CTCAGTCAGGGAGGTG-1_4	-0.161	-7.307	0.1547
CACTTCGGTGGCATCC-1_1	-3.434	0.204	0.1548
TGCGGCATCTGAGGTT-1_1	-4.139	0.417	0.1548
AACAAAGAGAAGCCAC-1_2	-0.074	-6.829	0.1548
TTCCGGTAGGTTCACT-1_2	-4.461	1.39	0.1548
AACAAAGCAGACACAG-1_3	-0.254	-7.199	0.1548
GTGGAGATCTCCGAAA-1_3	-0.372	-7.249	0.1548
AGGTTACAGACGGTTG-1_1	-7.535	5.928	0.1549
CTGATCCGTATCAGGG-1_1	-3.884	0.385	0.1549
AGGAATAAGTCGCCCA-1_2	1.587	-2.331	0.1549
AGGACGAAGACCCTTA-1_3	-0.283	-7.39	0.1549
AGAAATGCAAATCGTC-1_3	-0.204	-7.671	0.155
AGGACGATCATCTATC-1_3	-0.39	-7.534	0.155
AGTCAACAGGCCTAAG-1_1	7.507	1.03	0.1551
CTGCAGGCAACCGACC-1_1	-7.148	6.489	0.1551
GTTTGGATCATTGCGA-1_1	-6.676	4.93	0.1551
TCCCAGTCAAGTATAG-1_1	-7.591	6.286	0.1551
AGGATCTAGCCTGTGC-1_2	-0.421	-7.629	0.1551
ATTCTTGAGATTCGCT-1_2	-7.459	6.119	0.1551
CTGAGGCGTATGCGGA-1_2	-0.314	-2.167	0.1551
ACAACCATCGATTGAC-1_1	-7.677	5.972	0.1552
CGCGTGATCGTGCGAC-1_1	-7.422	5.931	0.1552
TCATTGTAGACGACGT-1_1	-7.595	5.593	0.1552
TGGGAGAAGCGTCTGC-1_1	-7.522	5.723	0.1552
AGGATCTGTATTCCTT-1_2	-0.27	-7.297	0.1552
ATGAGGGCAGATAAAC-1_2	-0.211	-7.453	0.1552
ATTACCTGTCGTATGT-1_2	-0.194	-7.464	0.1552
CAGCACGGTAGCTGCC-1_2	-0.295	-7.36	0.1552
GACTCAAGTATGAGAT-1_2	-0.23	-7.615	0.1552
GGCAGTCTCGAGTCTA-1_4	-2.385	-0.625	0.1552
ACTCTCGCATTAAAGG-1_1	-7.169	5.964	0.1553
CTACCTGGTAGGCTGA-1_1	-7.483	6.012	0.1553
CTATCCGGTTTCTTAC-1_1	-7.409	6.032	0.1553
GTGTCCTCACCTCTGT-1_1	-7.264	6.063	0.1553
TCATGTTGTTGTAAAG-1_1	-7.203	5.828	0.1553
AACCTGACACGACGCT-1_2	-0.317	-7.578	0.1553
TCATTTGAGCGACAGT-1_2	-0.294	-7.699	0.1553
ACACAGTGTGACTGAG-1_1	-3.932	0.301	0.1554
TAACTTCTCTCTGGTC-1_1	10.52	3.44	0.1554
TCCTCGAGTTAAGGGC-1_1	-7.408	5.955	0.1554
TCGTGCTTCTTACCGC-1_1	-4.568	1.534	0.1554
TCGGGTGAGGATTTAG-1_2	-0.266	-7.625	0.1554
AGGGTTTTCTAGTACG-1_3	-0.271	-7.616	0.1554
CGTAGTAGTTGAATCC-1_3	-0.238	-7.533	0.1554
GTCAAACAGATGGTAT-1_3	-0.338	-7.56	0.1554
ACGGTCGTCAAGTCGT-1_1	-7.185	5.77	0.1555
TGCGGCAAGCTACAAA-1_1	-6.865	4.63	0.1555
CTATCCGCACCCTTGT-1_2	10.545	3.05	0.1555
TCCTTCTAGGAGTATT-1_2	-7.263	5.733	0.1555
CCAATTTGTATACCTG-1_2	-0.364	-7.37	0.1556
GCTGAATAGTCGGCAA-1_2	-0.208	-7.646	0.1556
TAAGCCACAAAGCGTG-1_2	-0.256	-7.68	0.1556
GGTTGTAAGTCAGCGA-1_3	-0.339	-7.618	0.1556
AGGAAATAGCACTGGA-1_1	4.038	-1.035	0.1557
AGGTAGGGTTACGATC-1_1	-3.798	0.706	0.1557
CATCGTCGTCACTCGG-1_1	-5.51	2.944	0.1557
GCCGATGCACCAGGTC-1_1	-7.365	5.939	0.1557
GGGTTTAAGCCTCATA-1_1	-5.161	3.162	0.1557
TAGTGCATCTGCCTCA-1_1	-7.205	6	0.1557
GCCATTCAGGACACTG-1_2	-0.334	-7.56	0.1557
ACTTTGTAGGATTTGA-1_2	-0.141	-7.506	0.1558
GGAGGATCAAGAAATC-1_2	-4.571	2.38	0.1558
AGCGCCACAGCCGTTG-1_3	-1.386	-1.176	0.1558
GTCACGGCAGGCTACC-1_3	-0.32	-7.557	0.1558
ACAGGGAAGCCAAGTG-1_1	-7.229	5.74	0.1559
CAACAGTCATAGGTAA-1_1	-7.354	6.737	0.1559
GTCAAGTCATAGCACT-1_1	-7.187	5.928	0.1559
TCATTACTCAAACTGC-1_3	2.024	-2.113	0.1559
TGCGGGTCACTGAGGA-1_3	-0.377	-7.504	0.1559
CAAGACTGTTCCATTT-1_4	10.028	3.45	0.1559
TGAGTCAAGTGGACGT-1_1	-7.66	5.945	0.156
AACCAACGTCACTAGT-1_2	-0.255	-7.54	0.156
GTCATTTAGTTCGCAT-1_2	-0.434	-7.473	0.156
TATCGCCTCTTGAGCA-1_2	-0.299	-7.424	0.156
TGGATGTAGTCGAGGT-1_2	-0.351	-7.624	0.156
GGGTATTTCGCATGAT-1_3	0.114	-6.515	0.156
TCGAAGTAGGAAGTGA-1_3	-0.373	-7.655	0.156
CATACTTAGTATGAGT-1_1	-7.15	5.788	0.1561
CGACAGCGTGAATGTA-1_1	-3.503	0.419	0.1561
TCCTCTTCAGCCGGTT-1_1	-7.531	5.938	0.1561
TCGACGGGTGTATCCA-1_1	-3.524	0.41	0.1561
ACGTAGTCAGATCCAT-1_2	2.8	-1.973	0.1561
TCCTGCATCAGGCGAA-1_2	-0.211	-7.489	0.1561
GAGGGTAAGAAGGCTC-1_3	-0.398	-7.53	0.1561
CCTCATGTCTTCTCAA-1_1	-3.849	0.353	0.1562
GGTAGAGGTGGCATCC-1_1	-7.375	5.778	0.1562
GTAGGTTGTTTGTTCT-1_1	-7.147	6.159	0.1562
TAAGCGTAGACCCTTA-1_1	-6.113	4.259	0.1562
TTTCATGAGGATTTCC-1_1	-6.436	5.533	0.1562
ACTTATCGTGGTCAAG-1_2	-0.143	-7.508	0.1562
GGGCCATCATAAGCAA-1_2	-0.281	-7.376	0.1562
AAACGAAGTGAATATG-1_3	-0.383	-7.605	0.1562
ATGGATCGTCTACTGA-1_3	-0.21	-6.799	0.1562
AAGCCATCATAGCTGT-1_1	-4.317	2.539	0.1563
AGGCTGCAGACTCTTG-1_1	-7.165	5.687	0.1563
AGTAACCCAGCGTTTA-1_1	-7.501	5.906	0.1563
CCTAAGATCCCGTAAA-1_1	-6.347	5.567	0.1563
TAGGAGGAGAAGCGAA-1_1	-7.436	5.626	0.1563
AGCCACGTCTCCACTG-1_2	-2.398	-0.476	0.1563
ACGATCATCGACCTAA-1_3	-0.218	-6.586	0.1563
CAAGGGATCAAGCTTG-1_3	10.414	3.173	0.1563
TCAGGTATCCAATGCA-1_3	-0.236	-7.308	0.1563
CTCCGATCATCTAACG-1_1	1.247	-2.205	0.1564
TTCTTCCCACGTAGAG-1_1	-7.318	6.062	0.1564
AGATAGAAGCTGAAAT-1_3	-0.395	-7.583	0.1564
ATAGGCTGTACCAATC-1_3	-0.422	-7.702	0.1564
TCGGATACAACCGACC-1_3	-3.376	0.024	0.1564
AGGGCTCGTACGCTAT-1_1	-7.24	5.709	0.1565
ATGGGTTGTGGACTGA-1_1	-7.291	5.854	0.1565
TCGCTTGCATTACTCT-1_1	-3.696	-0.288	0.1565
GGGACAATCGAGTCCG-1_2	-0.469	-7.555	0.1565
GGGCTCATCCGTAATG-1_2	8.661	1.583	0.1565
TTGGGCGTCATACAGC-1_2	-0.054	-7.532	0.1565
GCACGTGAGGATTACA-1_3	-0.4	-7.498	0.1565
TGGAGAGGTCTCGGAC-1_3	-0.22	-7.443	0.1565
ATGCATGCACAGTACT-1_1	-7.49	5.969	0.1566
CAACAACGTGATAGAT-1_1	-7.595	5.931	0.1566
TCGACGGAGCCTAACT-1_1	-7.248	6.114	0.1566
TCGCACTTCGTTCCTG-1_1	-7.504	6.013	0.1566
AGAACCTGTTCCAAAC-1_2	-0.289	-7.65	0.1566
AGCGCTGCAGGACAGT-1_2	-0.338	-7.646	0.1566
CCCGGAACAGTTTGGT-1_2	-0.429	-7.339	0.1566
GTTCCGTAGATTTGCC-1_2	-0.345	-7.43	0.1566
GGTTCTCTCTAGGCCG-1_3	-0.212	-7.472	0.1566
AGACAAATCTATCGTT-1_1	-7.578	6.09	0.1567
CAAGAGGAGGGTGGGA-1_1	-7.41	5.75	0.1567
CAAGAGGGTGCCTATA-1_1	-7.228	5.694	0.1567
CATTGAGCAGCTTCGG-1_1	-7.355	6.002	0.1567
AGAGAGCCACTATGTG-1_2	-0.265	-7.503	0.1567
CAGCGTGGTACCTTCC-1_3	8.055	1.137	0.1567
GGATGTTCATTCAGCA-1_3	8.604	1.693	0.1567
GGGAGATCACGACCTG-1_1	-7.26	5.577	0.1568
TGGAGGAAGCCTGAGA-1_1	-3.757	0.088	0.1568
ATTTCACCAACGGCCT-1_2	1.049	-2.376	0.1568
TCCGATCGTGAGGAAA-1_2	-0.502	-7.584	0.1568
TGTACAGAGAGTGTTA-1_2	-0.368	-7.624	0.1568
AAGACAACAAATAAGC-1_3	9.913	3.394	0.1568
ACGATCACACTTGACA-1_1	-6.125	3.607	0.1569
CACTGAATCCGCATAA-1_1	9.552	3.346	0.1569
AGCGTATAGTTAGTGA-1_2	-0.237	-7.588	0.1569
CTCCTCCAGAGAACCC-1_2	-0.326	-7.511	0.1569
GTCGAATCAAGCGCTC-1_2	-4.271	1.285	0.1569
TGTTCTATCGCACGGT-1_3	-0.179	-7.531	0.1569
TTTGGAGCATCAGCTA-1_3	-0.403	-7.32	0.1569
AGGGAGTGTCGTCAGC-1_1	-7.703	5.812	0.157
AGGGCTCAGCGAGTCA-1_1	-7.564	5.665	0.157
CTTCCTTCACCTGCTT-1_1	-7.408	6.138	0.157
TTGGGATAGGCACTAG-1_1	-6.969	5.346	0.157
AGAACAAAGGAGGGTG-1_2	-0.28	-7.612	0.157
TGGGCTGTCGTAACCA-1_2	-0.482	-7.608	0.157
AAAGGGCAGCTGGCCT-1_3	-3.701	0.495	0.157
GATGTTGCAGATTCGT-1_3	-0.292	-7.519	0.157
TAGGTACGTGAACCGA-1_1	4.055	-1.008	0.1571
GGTGATTAGGGCAGAG-1_2	-0.366	-7.599	0.1571
GTAGATCCACCAATTG-1_2	0.186	-5.225	0.1571
ACTTATCTCGGTAGAG-1_3	-0.098	-5.588	0.1571
TTTGTTGCAAGTATCC-1_3	-0.218	-7.319	0.1571
AAGATAGCAATAGGAT-1_1	-7.136	5.791	0.1572
AGCGTATGTGGCTAGA-1_1	0.051	-4.943	0.1572
ATCCGTCGTATGACAA-1_1	-3.448	0.17	0.1572
CTGCAGGCATATCTGG-1_1	-3.689	0.318	0.1572
GTGTGGCCAGCCCACA-1_1	-3.997	0.546	0.1572
TTTAGTCGTTCCTTGC-1_1	-7.349	5.84	0.1572
ATGATCGCACCCAAGC-1_3	-0.133	-7.384	0.1572
CCATCACAGAGAGGGC-1_3	-0.235	-7.382	0.1572
GTATTGGAGTTTGAGA-1_3	-0.355	-7.77	0.1572
TGTGATGTCCGACATA-1_3	-0.397	-7.557	0.1572
TGTGTGACATTCGATG-1_3	10.522	3.381	0.1572
TTTCAGTGTCTGCATA-1_3	-4.315	1.253	0.1572
TTGACCCCAAGTGCAG-1_4	-0.304	-7.357	0.1572
ACGTAGTGTGCGGCTT-1_2	-0.311	-7.559	0.1573
GAAACCTAGAGCAGAA-1_2	-0.279	-7.642	0.1573
GGTGAAGCACAATGAA-1_2	2.565	-1.949	0.1573
TGCGGCAAGACGCTCC-1_2	-3.478	-0.153	0.1573
GGGTTATGTGTTCCAA-1_3	-0.667	-1.909	0.1573
ACACCAAAGTGTACCT-1_1	-7.424	5.715	0.1574
ACACTGATCTATGCCC-1_1	-0.389	-1.903	0.1574
CGTTGGGTCCGCTTAC-1_1	-6.932	6.12	0.1574
ATGGAGGCACCAACAT-1_2	0.343	-4.778	0.1574
CTGCTCAAGGAGTATT-1_2	-0.248	-7.562	0.1574
GGAGGATTCTCATGCC-1_2	-0.413	-7.43	0.1574
TCATGAGGTCCACATA-1_3	-0.331	-7.509	0.1574
ATAGACCAGTGTCATC-1_1	-3.917	0.609	0.1575
CCTCTAGTCTACACAG-1_2	-0.258	-7.404	0.1575
CTCGAGGAGCGTGAAC-1_2	-0.324	-7.502	0.1575
GACTCAAGTGGCTTAT-1_2	-0.326	-7.473	0.1575
TCAATTCTCTCGACCT-1_2	-0.434	-7.338	0.1575
ACCCTCAGTGATTCAC-1_3	-0.496	-7.484	0.1575
ATCCGTCAGCTGCCAC-1_1	-3.657	0.272	0.1576
TCGGGTGGTGCATGTT-1_1	-0.526	-7.306	0.1576
TGAGTCACAGCTTTCC-1_1	-6.979	6.06	0.1576
AGATAGAAGTGTAGTA-1_2	10.271	3.161	0.1576
ATCAGGTTCCAGTGCG-1_2	-1.313	-1.051	0.1576
CAATTTCCAACAGTGG-1_3	0.427	-4.307	0.1576
TCATTTGAGGTGCGAT-1_3	-0.258	-7.439	0.1576
AACAACCAGAGTTCGG-1_1	-7.612	5.888	0.1577
ATAGAGACAGCAGATG-1_1	-4.18	1.115	0.1577
CACGTTCTCTAAGCGT-1_1	-3.684	-0.094	0.1577
AGAAATGCACTGAATC-1_2	-0.297	-7.605	0.1577
ATGACCAGTCTACGAT-1_2	-0.409	-7.462	0.1577
CCCTCTCTCTTCCCAG-1_2	-7.539	6.344	0.1577
GATTTCTAGCAGGCTA-1_2	-0.235	-7.296	0.1577
GTCACTCGTGTAACGG-1_2	-0.195	-7.667	0.1577
CTGTATTAGGTTAAAC-1_3	-7.217	6.098	0.1577
GAGAAATGTCCAGAAG-1_3	-0.377	-7.471	0.1577
GCGATCGGTAGGACCA-1_3	-0.308	-7.603	0.1577
TCGCACTGTAGCGTTT-1_3	2.022	-2.13	0.1577
GACTGATTCAGTGTTG-1_1	-7.395	5.527	0.1578
GATGGAGTCTCGCAGG-1_1	-3.183	-0.163	0.1578
TAACACGTCACTGTTT-1_1	-7.498	6.348	0.1578
ACAAGCTAGTCGGCAA-1_3	-0.289	-7.409	0.1578
TCACTATAGCTCATAC-1_1	-7.439	5.925	0.1579
TGGGCTGAGGGTACAC-1_1	0.184	-5.145	0.1579
CACCAAAAGAGAGGGC-1_2	2.138	-2.34	0.1579
GAAGGGTTCTGGTTGA-1_2	-0.412	-7.611	0.1579
TTCCGTGAGCTGTTAC-1_2	3.931	-1.387	0.1579
AACGAAAGTCGGAACA-1_1	-7.453	5.814	0.158
ACACTGACACGCTTAA-1_1	-5.798	2.969	0.158
ACTGTCCCAATTTCGG-1_1	-5.169	2.557	0.158
CCGGGTATCGGAAGGT-1_1	-6.806	4.654	0.158
CGTTGGGAGATACTGA-1_1	-7.108	6.185	0.158
ATGGTTGGTTGCTAGT-1_2	-0.266	-7.54	0.158
CACTGTCAGATAACGT-1_2	-5.947	4.132	0.158
GGGCCATTCCGTGCGA-1_2	-0.36	-7.332	0.158
GGGTATTTCGACTCCT-1_2	-0.387	-7.515	0.158
GTAGCTACAACGTAAA-1_2	-0.246	-7.593	0.158
CTAAGTGGTTCCGGTG-1_3	-1.625	-1.148	0.158
ATTCAGGAGCCGCTTG-1_4	-7.407	6.352	0.158
AAGACAATCTGGACCG-1_1	-7.453	5.784	0.1581
ATCCACCGTCATGCAT-1_1	-3.287	0.364	0.1581
TACCGGGAGCCACCGT-1_2	8.284	1.257	0.1581
TCTCACGAGATTACCC-1_2	-0.381	-7.543	0.1581
ATAGAGAAGTGGTGGT-1_3	-0.386	-7.588	0.1581
ATCTCTAAGAAATTCG-1_3	-0.228	-7.25	0.1581
TCATGGAGTACCAGAG-1_3	0.361	-5.08	0.1581
CAGTTAGGTTCTCCTG-1_1	-7.656	6.049	0.1582
TGTGGCGTCTCCGAAA-1_1	-5.023	2.149	0.1582
ACCGTTCTCCTTCTGG-1_2	-2.538	-0.35	0.1582
CTAGACATCATGCCAA-1_2	-0.409	-7.518	0.1582
GAGGGTAAGAAGGCTC-1_2	-0.454	-7.555	0.1582
TGTCCCATCCATCTAT-1_2	-0.324	-7.699	0.1582
CCGTAGGGTCGAATGG-1_3	-0.367	-7.509	0.1582
GTGGGAACACTGCATA-1_3	-0.333	-7.517	0.1582
GGCAGTCTCTTACGGA-1_1	-3.018	-0.423	0.1583
TCACTCGCACTGAGTT-1_2	-1.405	-1.545	0.1583
TTGCGTCCAGCATGCC-1_2	-0.506	-7.243	0.1583
CGGGACTGTTGCTTGA-1_3	-3.339	0.186	0.1583
CTTCCGATCAACCCGG-1_3	-0.478	-7.399	0.1583
GGGACCTTCGGCATCG-1_3	-0.419	-7.392	0.1583
TTAATCCAGCGGACAT-1_1	-7.285	5.789	0.1584
AAAGGATGTGCTCGTG-1_2	-0.287	-7.602	0.1584
TACCTGCAGGCGTTAG-1_2	-0.205	-7.564	0.1584
AGCGCCAAGAGAGCGG-1_3	-0.352	-7.567	0.1584
TATTGCTCAGTTAAAG-1_3	-0.33	-7.363	0.1584
CTCACTGTCTGGAGAG-1_1	-7.451	5.68	0.1585
TAAGCACGTTTGAACC-1_1	-7.613	5.719	0.1585
CAGATCAGTAGTCCTA-1_2	-0.435	-7.698	0.1585
CCCGGAATCAGGGATG-1_1	-3.581	-0.163	0.1586
CTGAGCGGTTCTTGCC-1_1	-7.461	5.735	0.1586
GTTGTGAGTAGCGCTC-1_1	-4.339	1.013	0.1586
AGGGTTTGTGGACTGA-1_3	-0.383	-7.513	0.1586
CATGCTCCACAGTGTT-1_1	-7.272	5.913	0.1587
GCAACATGTGTGTCGC-1_1	-4.057	0.575	0.1587
TTGAACGAGAGGCTGT-1_1	-3.653	-0.04	0.1587
ACACAGTCACCGCTAG-1_2	-0.431	-7.401	0.1587
AGCTACAGTAGGATAT-1_2	-0.416	-7.6	0.1587
GAGACCCGTGTCATGT-1_3	2.912	-1.712	0.1587
GGTGGCTTCCACCTGT-1_3	-7.48	5.784	0.1587
TTTACGTGTACAGAAT-1_3	1.738	-2.619	0.1587
ACTTCGCCACTTTAGG-1_1	-6.568	5.328	0.1588
CATACAGCATTGACTG-1_1	-7.463	6.046	0.1588
CAATTTCGTCGAGATG-1_2	-0.291	-7.562	0.1588
GACCCTTCAGCCCAGT-1_2	-0.501	-7.562	0.1588
ATCGTGATCTAGGCAT-1_3	-0.419	-7.437	0.1588
ATGATCGGTACCAATC-1_4	-7.281	6.555	0.1588
AATGCCATCCTTATAC-1_1	-4.138	0.527	0.1589
GAAGTAAGTGCTTCAA-1_1	-7.722	5.77	0.1589
TCCGAAAAGGCCCACT-1_3	-0.395	-7.411	0.1589
CTCATCGAGTCACACT-1_1	-5.881	3.124	0.159
GTAGCTATCTCGACCT-1_1	-7.334	5.884	0.159
GTGTTAGTCCGTCACT-1_1	-7.138	5.949	0.159
TCATCCGGTCGGAACA-1_1	-7.706	6.074	0.159
GTCTTTAAGAGAGCAA-1_2	-0.334	-7.426	0.159
CTGGACGTCGATCCAA-1_3	-7.256	6.203	0.159
GACCCTTAGTACTCGT-1_3	-0.296	-7.617	0.159
GATGTTGGTCTTGAGT-1_3	-7.436	6.003	0.159
AAGCATCGTTTCTATC-1_1	-0.261	-1.391	0.1591
CGACAGCGTGGCCTCA-1_1	-7.308	5.922	0.1591
CTGCGAGCAATCTGCA-1_1	-7.489	5.963	0.1591
CTGTACCCACCCAATA-1_1	-7.384	5.978	0.1591
TAGAGTCCAGCTGCCA-1_1	-7.276	5.94	0.1591
AAACCCATCAAACCCA-1_2	-0.279	-7.28	0.1591
AGGGTGAAGGCATCTT-1_2	-0.211	-7.485	0.1591
CTCAATTCATAAGATG-1_2	-0.385	-7.794	0.1591
CTGAATGCAGTCTGGC-1_2	-0.274	-7.657	0.1591
GTGGAGATCTCCGAAA-1_2	-0.333	-7.274	0.1591
GTTGTCCTCTTCGGAA-1_2	-0.429	-7.669	0.1591
TACTTACTCTACCAGA-1_2	-0.43	-7.24	0.1591
CGGGTGTCACAATTCG-1_3	-0.448	-7.384	0.1591
CTCCTCCTCAGCCCAG-1_3	0.045	-2.584	0.1591
TGCGGCAAGTCAGGGT-1_3	-0.202	-7.233	0.1591
TCATTGTTCCTGGCTT-1_1	-0.738	-0.947	0.1592
TGATCAGTCTTCCGTG-1_1	-7.616	5.884	0.1592
TGTCCACGTCAAATCC-1_1	-7.442	5.967	0.1592
GTAACCAAGACGCATG-1_2	-0.415	-7.708	0.1592
TGGATGTCACAAATCC-1_2	-0.347	-7.749	0.1592
ACAAGCTGTCCGGCAT-1_3	-0.29	-7.28	0.1592
TTCTTGAGTGGCGTAA-1_4	-0.115	-1.354	0.1592
ATTCATCGTTCGGTAT-1_2	-0.312	-7.72	0.1593
CAAGAGGTCCATCGTC-1_2	1.808	-2.223	0.1593
GAATCGTTCAGGAGAC-1_2	-0.313	-7.69	0.1593
GTCAAACCACTAACCA-1_2	-0.405	-7.538	0.1593
GTCGTAACACGCGTGT-1_2	-7.365	5.556	0.1593
CCCTTAGCATTCCTCG-1_3	-0.452	-7.458	0.1593
GGAGATGTCGCTACAA-1_3	-0.344	-7.541	0.1593
TGATCAGCAACCCGCA-1_3	-0.343	-7.334	0.1593
CATTCCGCATCTATCT-1_1	-7.476	6.026	0.1594
GGGCGTTCAGAAACCG-1_1	-4.431	1.787	0.1594
GTTGCGGAGAGGGCGA-1_1	-5.596	3.756	0.1594
AACAACCTCACCTCTG-1_2	-0.25	-7.333	0.1594
ACGTACATCAAGGCTT-1_2	-0.246	-7.576	0.1594
CAATTTCAGGAAGTGA-1_2	-0.33	-7.572	0.1594
CATTTCAAGTACAACA-1_2	-0.33	-7.397	0.1594
CGGAATTGTTGCTCAA-1_2	-0.262	-7.51	0.1594
GGGCCATTCCGGACTG-1_2	-0.47	-7.599	0.1594
TTGCGTCCAAGTTCGT-1_3	-0.377	-7.671	0.1594
GTGTCCTCATGGACAG-1_4	-5.385	3.456	0.1594
AGAAATGCAAATGAGT-1_1	-7.545	6.277	0.1595
GCAGTTATCACACGAT-1_1	-7.453	5.804	0.1595
TCATGGACAACGTATC-1_1	-3.841	0.409	0.1595
AGACAGGGTTAAGGGC-1_2	-0.292	-7.555	0.1595
ATCTTCACACAACATC-1_2	-3.427	0.08	0.1595
CACGAATCACCTAAAC-1_2	-7.081	6.166	0.1595
CCATAAGGTTATAGAG-1_2	-0.156	-7.6	0.1595
GAGACCCGTGTCATGT-1_2	4.492	-0.715	0.1595
TCACGCTCAAGCGAAC-1_2	-0.44	-7.653	0.1595
TCTTAGTTCCTTGGAA-1_2	-0.392	-7.63	0.1595
ACCCTTGCACGCAGTC-1_3	-0.286	-7.511	0.1595
TGTTGGAGTCCGGCAT-1_3	-0.333	-7.49	0.1595
ATTGGGTGTCAAACGG-1_1	-5.581	2.676	0.1596
GCAGTTAGTATGTCTG-1_1	-7.539	5.826	0.1596
GCCGTGAGTGAAAGTT-1_2	-0.121	-7.252	0.1596
ACAAAGAAGGTGCTTT-1_3	-0.455	-7.594	0.1596
ACACCAAGTCACAATC-1_3	-7.403	5.945	0.1596
GAGGGTAAGGTGATCG-1_1	-7.676	6.109	0.1597
GTCTCACCAATGTTGC-1_1	-5.171	2.052	0.1597
AAAGTGATCTATTCGT-1_2	-0.291	-7.664	0.1597
TGTTCATAGCGAGTAC-1_2	-7.633	5.671	0.1597
CAGCACGGTAGCTGCC-1_3	-0.24	-6.355	0.1597
GGGTAGAGTCAAGCCC-1_3	-0.441	-7.372	0.1597
TACGGGCGTTAGCGGA-1_3	-0.075	-7.351	0.1597
AGAAATGAGCTTCGTA-1_1	-7.308	5.871	0.1598
ATGGTTGCACCCTGAG-1_1	-4.188	0.42	0.1598
GGCACGTAGTAGTCAA-1_1	-1.27	-1.705	0.1598
TCCGAAAAGGCCCACT-1_2	-0.286	-7.461	0.1598
TCTCCGACAGACCTAT-1_2	-0.42	-7.512	0.1598
CGGGTGTAGCTAAACA-1_3	-0.434	-7.355	0.1598
CCTGCATCAGCTTTGA-1_1	-6.468	5.403	0.1599
CTAGACAAGAGTAACT-1_1	-3.984	0.803	0.1599
GTGCGTGGTTTGTTCT-1_2	-1.886	-0.821	0.1599
TGTGTGAGTATCGAAA-1_2	7.396	0.808	0.1599
CTCCCTCGTGACACGA-1_3	-0.253	-7.252	0.1599
GGGATCCTCAGGCGAA-1_3	-0.386	-1.891	0.1599
TCGGGTGTCTCTTGCG-1_3	10.009	2.744	0.1599
AAGCATCTCGAGAATA-1_1	-7.272	5.743	0.16
CATGCAATCCATTGGA-1_1	-4.362	1.153	0.16
GCAGCCACACATGTTG-1_1	-5.683	5.502	0.16
GCCGATGCAGGGCTTC-1_1	-5.413	2.779	0.16
GGGTTATCAACGGGTA-1_1	-7.766	6.111	0.16
TCCAGAAAGATGAATC-1_1	-4.896	1.525	0.16
TGGTAGTAGTGGCAGT-1_1	-7.307	5.687	0.16
TGGGATTGTTTACACG-1_2	-0.362	-7.579	0.16
ATTATCCAGGTGATCG-1_3	1.064	-2.399	0.16
TGTCCTGTCATAGGCT-1_3	-0.335	-7.627	0.16
ACGTCCTGTCAGGAGT-1_1	-4.014	0.245	0.1601
AGATGAACACTTGGGC-1_1	-6.396	5.45	0.1601
CACGAATGTAGACTGG-1_1	-3.748	0.163	0.1601
GTAGATCGTTTCTATC-1_1	-5.579	3.555	0.1601
TGTCCACAGCGACTAG-1_1	-4.002	0.273	0.1601
AAATGGAGTGAATGAT-1_2	-0.369	-7.756	0.1601
ACCAAACAGACGGAAA-1_2	-0.39	-7.743	0.1601
CGAGGCTCAAATGGCG-1_3	-0.356	-7.395	0.1601
GGTAGAGCAGGAATCG-1_3	10.557	3.319	0.1601
CAGTGCGGTGAGTAGC-1_1	-7.578	5.732	0.1602
GAGTTGTTCTTGGGCG-1_2	-0.336	-7.71	0.1602
TGTTCTACAAACTAAG-1_2	-0.326	-7.765	0.1602
AGGGTCCCAGTGTGGA-1_1	-6.529	5.275	0.1603
CCTATCGTCGGTCAGC-1_1	-2.138	-0.811	0.1603
GAATCACCAGAGGTAC-1_1	-6.133	3.623	0.1603
GTCACGGCAGGCTACC-1_2	-0.267	-7.727	0.1603
TAAGTCGAGGATTTGA-1_2	6.604	0.062	0.1603
CTTCTCTTCGATCCAA-1_3	-0.436	-7.478	0.1603
GATCGTATCGGAAGGT-1_3	-0.182	-7.673	0.1603
CCCATTGAGTCATCGT-1_1	-7.538	5.866	0.1604
GCCCAGAGTTTCACTT-1_1	-7.502	6.157	0.1604
ACTACGAGTGTTCGTA-1_2	-0.301	-7.588	0.1604
CTCATTACACATAACC-1_2	-0.257	-7.521	0.1604
CTTTCAAAGGGCAGGA-1_2	-0.205	-7.551	0.1604
TGTTGGATCTCAATCT-1_2	-0.472	-7.615	0.1604
AGTGATCAGAGTGGCT-1_3	-4.284	2.047	0.1604
GTTGTCCTCTTCGGAA-1_3	-0.424	-7.473	0.1604
GTAACACAGCGTATGG-1_1	-3.574	-0.035	0.1605
GGCTTGGCAGAGGTAC-1_2	-0.447	-7.57	0.1605
GGTTAACGTATGCTTG-1_2	-0.268	-7.665	0.1605
GAGACTTTCTTAGGAC-1_3	-0.369	-7.58	0.1605
GCGTGCATCTTTGCAT-1_3	-0.108	-7.337	0.1605
GTCAAACCAGAGGTAC-1_3	10.066	3.417	0.1605
CAAAGAACAGATTTCG-1_1	-7.541	6.042	0.1606
CACTGGGTCTGTAACG-1_1	-6.369	5.628	0.1606
TGTGATGTCCGCGGAT-1_1	-7.519	5.919	0.1606
AGATGAACACCCTAGG-1_2	-0.267	-7.49	0.1606
ATGGAGGAGGAATCGC-1_2	-0.373	-7.599	0.1606
CCAATGACATAAGCGG-1_1	-7.082	5.86	0.1607
GCGGAAAAGGTTGAGC-1_1	-3.557	0.007	0.1607
TCTGTCGGTGGATGAC-1_1	-3.932	0.617	0.1607
CCCGAAGTCCCAAGTA-1_2	1.798	-2.212	0.1607
CGGGACTGTCGACTTA-1_2	9.086	1.861	0.1607
GTGCTTCTCGTGGGTC-1_2	-0.183	-7.351	0.1607
TTGTTTGTCTCATAGG-1_2	-0.164	-7.021	0.1607
CCGGTAGGTTCAAAGA-1_3	-0.281	-7.458	0.1607
TAAGTCGAGTGTTGTC-1_1	-7.465	5.958	0.1608
AGGGTTTTCTAGTACG-1_2	-0.201	-7.807	0.1608
ATTCACTCAGATTAAG-1_2	-0.466	-7.652	0.1608
GATGAGGGTTAGCGGA-1_2	-0.256	-7.597	0.1608
ATGGAGGAGGAATCGC-1_3	-0.342	-7.586	0.1608
GAAGGACTCGTGTCAA-1_3	-5.44	3.207	0.1608
TCGTAGAAGACGGAAA-1_3	-0.321	-7.614	0.1608
ACCAAACAGGTCGCCT-1_1	-5.398	2.349	0.1609
CGTGTCTCACGCGTCA-1_1	-3.853	0.518	0.1609
AGGACGATCATCTATC-1_2	-0.418	-7.667	0.1609
CTCAAGACACCGTGCA-1_2	-0.351	-7.551	0.1609
GAAGCCCAGCCTCATA-1_2	-0.334	-7.653	0.1609
TGCATCCTCACTACTT-1_2	-0.566	-7.596	0.1609
ATCTTCAAGTCGGGAT-1_3	-0.223	-7.704	0.1609
GCCAGGTGTTCAACGT-1_1	5.918	0.226	0.161
TGCACGGAGCTCCCTT-1_2	-2.759	-0.308	0.161
TGGGCGTAGGTCGTAG-1_2	-5.785	3.824	0.161
ACCCAAAGTCTGTAGT-1_3	-0.437	-7.363	0.161
GAGGCAACAACGTTAC-1_3	-0.411	-7.636	0.161
GGATCTAAGTGAATAC-1_3	-0.774	-1.712	0.161
AGCATCAAGTTCACTG-1_1	-4.869	1.552	0.1611
CGCAGGTGTGTGGTCC-1_1	-7.359	5.721	0.1611
GCACGTGTCGGCTATA-1_1	-4.465	2.182	0.1611
ATACTTCTCCGCACGA-1_1	-7.731	6.179	0.1612
CAATGACAGGTACCTT-1_1	-7.411	5.75	0.1612
AAAGGTATCGAAGTGG-1_2	-0.185	-7.766	0.1612
AGCCACGTCCATGATG-1_2	-0.294	-7.422	0.1612
AGTTCGACACTACAGT-1_2	-0.308	-7.468	0.1612
CACTGGGTCGACACTA-1_2	0.034	-6.93	0.1612
GAAACCTAGTTCCGGC-1_2	-0.264	-7.579	0.1612
TGTAAGCGTTACACAC-1_3	-1.991	-0.955	0.1612
TTACAGGCAGAGGAAA-1_3	-0.115	-7.26	0.1612
AAGACTCTCGGCTGGT-1_1	-7.353	5.786	0.1613
TATTTCGTCGTTCCTG-1_1	-3.376	0.258	0.1613
AAGGAATGTACCATAC-1_1	-7.443	6.17	0.1614
ACCAACAAGGTAACTA-1_1	-6.235	4.4	0.1614
ATGCATGCATCCAATG-1_1	-7.646	6.167	0.1614
AGTACTGCAGAACATA-1_2	0.419	-4.863	0.1614
ATGAGGGAGTGCAAAT-1_2	7.847	0.988	0.1614
GTGCTGGCAACTGCCG-1_2	-0.155	-7.393	0.1614
TTGGGCGAGGTCATCT-1_2	-0.14	-7.547	0.1614
AAAGGATGTGCTCGTG-1_3	-0.284	-7.416	0.1614
TGACAGTCAAGCCTGC-1_3	-0.316	-7.397	0.1614
TGCTTCGTCTGGGCCA-1_3	-1.788	-1.036	0.1614
CCCATTGTCTAGGCCG-1_1	-0.954	-2.003	0.1615
GACCAATGTTTGGGTT-1_1	-7.593	5.931	0.1615
GAGTTACGTACACTCA-1_1	-7.542	5.851	0.1615
ATAGAGAAGTGGTGGT-1_2	-0.474	-7.741	0.1615
CTCCTCCAGATAGTCA-1_2	-0.429	-7.268	0.1615
CCTATCGTCTCCAATT-1_3	-0.336	-7.55	0.1615
TGGGATTGTTTACACG-1_3	-0.36	-7.593	0.1615
AAGGTAATCATAGCAC-1_1	6.772	0.858	0.1616
AACAAAGAGGTTACCT-1_2	-0.092	-7.693	0.1616
CGAGTTATCGTCTCAC-1_2	-0.383	-7.705	0.1616
GCTCAAAGTGTCCATA-1_2	2.665	-1.702	0.1616
TTGGGATGTAGGGTAC-1_2	-0.298	-7.433	0.1616
TCCTAATAGTTGCGAG-1_3	6.808	0.328	0.1616
GACCAATGTGTGAATA-1_4	5.241	-0.193	0.1616
AGTACTGTCTATGCCC-1_1	-0.316	-2.176	0.1617
CCAAGCGAGTTGGACG-1_1	-4.666	1.71	0.1617
GCTGCAGGTTGTAGCT-1_1	-7.118	6.084	0.1617
TACCCACGTTCCTAAG-1_1	-7.333	6.178	0.1617
ACAACCAGTCAGACTT-1_2	-0.438	-7.545	0.1617
GGGTATTGTCGGAACA-1_2	-0.383	-7.498	0.1617
GTTACGATCTAAGAAG-1_2	-0.405	-7.733	0.1617
ACGGTTAGTTGGGTAG-1_3	9.504	2.166	0.1617
AGGATCTAGCCTGTGC-1_3	-0.325	-7.633	0.1617
TTCCTAAAGCCGATAG-1_3	-0.245	-7.444	0.1617
CTATCTATCGGTTCAA-1_1	-5.075	2.561	0.1618
TACTTACAGTATGGAT-1_1	-0.082	-1.677	0.1618
AAGTCGTTCATTATCC-1_2	-0.298	-7.359	0.1618
ATGAGTCAGCGACTAG-1_2	-0.164	-7.759	0.1618
CAAGCTAGTAGTTAGA-1_2	-0.421	-7.692	0.1618
CATACAGTCTGGGTCG-1_2	-0.3	-7.674	0.1618
GTAAGTCAGGATGGCT-1_2	-0.283	-7.733	0.1618
TCCGTGTTCGGAAGGT-1_1	-7.263	5.625	0.1619
TTTACGTGTGGTCTTA-1_1	-7.626	6.108	0.1619
AAGTGAAAGAGAGTGA-1_2	-0.355	-7.662	0.1619
CTATAGGCAACCGCTG-1_2	-0.154	-7.415	0.1619
TCCATGCGTCAGTTTG-1_2	-0.311	-7.651	0.1619
CTGAGGCGTATGCGGA-1_3	-0.982	-1.672	0.1619
TACACCCCATTCACCC-1_4	4.824	-0.602	0.1619
ATAGGCTGTACCAATC-1_2	-0.332	-7.691	0.162
CTGCTCAGTTGTGCAT-1_2	-0.318	-7.505	0.162
GATGTTGCAGATTCGT-1_2	-0.427	-7.677	0.162
TCGCTTGAGTCACACT-1_2	-2.084	-0.729	0.162
TGTTCATGTTCTTCAT-1_2	-0.295	-7.58	0.162
TTTGACTAGGCATGGT-1_2	-0.388	-7.712	0.162
AGTACCATCAACACGT-1_1	-7.523	6.013	0.1621
TAGGTACTCTTGGATG-1_1	-0.207	-2.379	0.1621
TGGGCGTCATGCACTA-1_1	-0.106	-1.247	0.1621
AAGACAACAAATAAGC-1_2	9.915	3.419	0.1621
GAAGCGAGTTGTCAGT-1_2	-0.162	-7.652	0.1621
TCAGTCCAGGAGAGGC-1_2	8.573	1.707	0.1621
TGAGCGCAGGAGATAG-1_2	-0.46	-7.75	0.1621
ACTATTCTCGCCGAGT-1_4	4.88	-0.797	0.1621
GTCGTAACACGCGTGT-1_4	-1.416	-1.214	0.1621
TGTGCGGTCTAGTGAC-1_1	-7.346	6.138	0.1622
AACCCAAAGGTAGTAT-1_2	-0.363	-7.477	0.1622
CAAGAGGTCCGTGTAA-1_2	-0.203	-7.805	0.1622
AACAACCTCACCTCTG-1_3	-0.357	-7.204	0.1622
CCCTAACGTCTCAGGC-1_3	0.515	-4.171	0.1622
GGGCCATTCCGGACTG-1_3	-0.504	-7.422	0.1622
TACCCACGTCGCCACA-1_3	-0.247	-7.362	0.1622
CGATGCGAGCATGGGT-1_1	-7.491	6.137	0.1623
GAGGGTATCTACCTTA-1_1	-3.875	0.351	0.1623
GAGTGAGGTAACACCT-1_1	-3.976	0.597	0.1623
GCCAACGGTACGTGAG-1_1	-4.165	0.441	0.1623
TGTTTGTTCACGGACC-1_1	-7.422	5.79	0.1623
CACCAAACAAGTGTCT-1_2	-0.352	-7.566	0.1623
TAATTCCCATGTGCTA-1_2	-0.227	-7.489	0.1623
CTTACCGCAGGACGAT-1_3	-0.395	-7.432	0.1623
ACAAAGACAAGTACCT-1_1	-7.429	5.676	0.1624
TAGGTACAGCACCCAC-1_1	-7.375	5.874	0.1624
AAGCATCGTTGGTAGG-1_2	-0.365	-7.753	0.1624
GATCCCTGTCAGTTTG-1_2	2.958	-1.281	0.1624
GTTGTCCAGTACGAGC-1_2	-0.29	-7.65	0.1624
TCGTCCACAGTGACCC-1_2	-0.12	-7.612	0.1624
GTCATGAAGCGCCTAC-1_3	-0.333	-7.523	0.1624
GAGACCCGTACGATCT-1_1	-5.128	2.083	0.1625
TCCTCCCCATTGCCGG-1_1	-7.465	6.175	0.1625
ACGTACACACAATCTG-1_2	-0.482	-7.566	0.1625
CAACCTCGTCTTTCAT-1_2	-0.356	-7.568	0.1625
GCCAGGTCATCGGAGA-1_2	-0.198	-7.696	0.1625
GCGATCGTCAACGTGT-1_2	-0.382	-7.737	0.1625
GGGATGAAGCAATAGT-1_2	-0.371	-7.605	0.1625
GTGGGAAAGGTACAAT-1_2	-0.334	-7.518	0.1625
TGGAACTGTTTACGTG-1_2	-0.348	-7.663	0.1625
AATGGAAGTGCACATT-1_3	-0.025	-7.367	0.1625
TATCAGGCAGCAGTAG-1_3	-0.25	-7.666	0.1625
GAATCGTAGGCGATAC-1_2	-0.302	-7.675	0.1626
GACGCTGCACGCGTCA-1_2	-0.382	-7.703	0.1626
TGGTAGTAGTGGCCTC-1_2	-0.331	-7.637	0.1626
TGTCCCACAGCTGCCA-1_2	1.651	-2.484	0.1626
AACAAGAGTAGGACCA-1_3	-0.442	-7.759	0.1626
AACCCAACATTGAAAG-1_3	-0.529	-7.715	0.1626
ACACCAAGTCACAATC-1_4	-7.212	6.45	0.1626
ATTATCCGTTGATGTC-1_4	0.456	-5.357	0.1626
TCCTCTTAGAGTCGAC-1_1	-4.006	0.593	0.1627
ACCCTTGCACGCAGTC-1_2	-0.39	-7.754	0.1627
GCACTAAAGCTTAGTC-1_2	-0.35	-7.302	0.1627
GTAGATCAGGAGCAAA-1_2	-0.125	-7.669	0.1627
GTGAGCCGTCGCAACC-1_2	-0.374	-7.66	0.1627
TGTGATGTCCGACATA-1_2	-0.393	-7.644	0.1627
ATGGAGGGTGTGAATA-1_3	-0.49	-7.611	0.1627
TTCCTAAGTCTCTCAC-1_3	-7.437	6.097	0.1627
ATGATCGGTCAGCGTC-1_1	-6.504	3.8	0.1628
TGATTCTAGCTCTGTA-1_1	-7.316	6.067	0.1628
AACAAAGGTACAGTCT-1_2	-0.354	-7.567	0.1628
GGTAGAGGTTTGTGGT-1_2	10.132	2.698	0.1628
TTACGTTAGGCTTAAA-1_2	-0.377	-7.667	0.1628
CACAGATAGCAATAAC-1_3	-0.432	-7.617	0.1628
GAACTGTAGAAACTAC-1_1	-4.219	1.077	0.1629
GCCAGTGGTGCCGTAC-1_1	-3.887	1.412	0.1629
GCGGAAATCCGCTGTT-1_1	-6.257	3.955	0.1629
ATCGGCGCACTGCTTC-1_2	-0.354	-7.666	0.1629
GAGTGTTAGCCACAAG-1_2	0.288	-4.762	0.1629
TCTTAGTAGAAGAGCA-1_2	0.025	-6.912	0.1629
TGTTACTAGGTGATAT-1_2	-0.192	-7.658	0.1629
GAGTGTTAGGTAGTCG-1_3	-0.201	-7.24	0.1629
AGCATCAGTCCTCATC-1_1	-3.711	0.1	0.163
CACGAATAGAACCGCA-1_1	-3.88	0.348	0.163
GTCACGGTCTCTTGCG-1_1	-7.324	5.907	0.163
AAAGGGCAGCTGGCCT-1_2	-1.832	-1.095	0.163
ACAGGGATCCACTGAA-1_2	-0.487	-7.6	0.163
CATCGCTCACATCATG-1_2	-0.425	-7.516	0.163
GCCAACGAGGGATCGT-1_2	-0.328	-7.762	0.163
GGGCCATTCTAGTCAG-1_3	-0.308	-7.232	0.163
CAAGAGGCATATGGCT-1_1	-7.224	5.769	0.1631
CTGGCAGCACATACTG-1_1	-6.12	4.035	0.1631
GGATGTTCACTCCTTG-1_1	-7.343	5.9	0.1631
TTCTGTACATGACAAA-1_1	-7.388	5.935	0.1631
CGCATAAGTTCGAGCC-1_2	-0.319	-7.667	0.1631
TTCTAACCAAGTTGGG-1_2	0.603	-3.502	0.1631
CCTTTGGTCTGGGATT-1_3	-0.397	-7.406	0.1631
CGGTCAGTCTCGTTTA-1_3	-7.344	5.883	0.1631
TCACAAGCAGTAGGAC-1_1	-7.437	5.744	0.1632
GAGGCAATCAGTGATC-1_2	-0.379	-7.757	0.1632
TACGTCCTCCCATACC-1_2	-0.508	-7.709	0.1632
TGACAGTCAAGCCTGC-1_2	-0.323	-7.649	0.1632
CAAGACTGTTCCATTT-1_3	9.464	2.696	0.1632
GAGAGGTCATCTTCGC-1_3	10.655	3.68	0.1632
ACGTAACAGATGCAGC-1_1	-5.865	3.573	0.1633
AGAACCTAGGTAGTAT-1_1	-7.438	6.032	0.1633
ACTCTCGCAACCGTAT-1_2	-0.195	-7.324	0.1633
GCTCAAAAGTGGCCTC-1_2	-0.3	-7.437	0.1633
TGAGCGCAGCTCTATG-1_2	-1.03	-1.787	0.1633
TACCGGGAGCCACCGT-1_3	8.857	1.763	0.1633
TCGTCCACAGTGACCC-1_3	-0.136	-7.544	0.1633
TTCAGGACAAGTTTGC-1_3	10.443	3.425	0.1633
AGATGCTAGGCTAACG-1_1	-5.009	1.687	0.1634
CTTCCTTTCGCTCCTA-1_1	-5.806	3.671	0.1634
TTTCGATTCATCACAG-1_1	-6.114	4.683	0.1634
CAACCAATCCGAGTGC-1_3	-0.044	-2.616	0.1634
GTTACGACACGCGGTT-1_3	-1.12	-1.472	0.1634
TCTATACTCGCAGAGA-1_3	-3.364	0.174	0.1634
GAGGGTACAAAGCAAT-1_1	-3.638	-0.038	0.1635
TATTTCGGTGCGTCGT-1_1	-7.392	5.614	0.1635
CTTTCGGTCGGCATTA-1_2	-0.333	-7.724	0.1635
AAGTACCCACTAGTAC-1_3	-0.311	-7.379	0.1635
CTCCTTTGTAGGGAGG-1_3	-0.323	-7.814	0.1635
TCTACCGTCCGCATAA-1_3	8.188	1.382	0.1635
TTATTGCAGCGCTGCT-1_3	-0.228	-7.265	0.1635
CACAGATGTAGAATAC-1_1	-7.531	6.095	0.1636
CATGGATGTGTAGGAC-1_1	-7.583	5.801	0.1636
GCCAGTGCATCAGTCA-1_1	-7.474	5.961	0.1636
GACGTTAAGGCATCTT-1_2	-0.4	-7.787	0.1636
TACGGGCCAAATGAGT-1_2	-0.46	-7.793	0.1636
TCGGGCAGTGTATACC-1_2	-0.122	-7.499	0.1636
TTCACCGGTTTAAGGA-1_2	-0.391	-7.748	0.1636
TTGAGTGAGTGCAGGT-1_2	10.207	2.944	0.1636
AATAGAGCAAGTTCGT-1_3	-3.379	0.09	0.1636
AGATGAACATAAGCGG-1_3	8.56	1.741	0.1636
CAGCGTGGTGTCATCA-1_3	-0.176	-7.597	0.1636
CTTCGGTGTCTGCAAT-1_3	-0.274	-7.392	0.1636
AGCATCACAGTCTCTC-1_1	-3.704	0.488	0.1637
AGGATAATCAACCGAT-1_1	-7.601	5.909	0.1637
GGTAATCAGCAATTAG-1_1	-7.369	5.684	0.1637
ACACCAATCTCAGGCG-1_2	6.589	1.125	0.1637
CCTCAGTGTCGAACAG-1_2	-0.217	-7.645	0.1637
CTCCCAATCAGCTCTC-1_2	-0.471	-7.574	0.1637
GACCCTTAGGCCCGTT-1_2	-0.033	-7.49	0.1637
GTACAACAGCTCTTCC-1_3	-0.217	-7.6	0.1637
AATGAAGAGGGACACT-1_1	-7.438	6	0.1638
AGTACTGTCCAACTGA-1_1	-7.354	5.992	0.1638
TGCTCGTCAATACAGA-1_1	-3.902	0.341	0.1638
TTACTGTCATGCAGCC-1_1	-7.483	6.175	0.1638
ATCCCTGGTGTTCGTA-1_2	-0.514	-7.469	0.1638
CATACAGTCTGGGTCG-1_3	-0.368	-7.512	0.1638
TTCTGTACAAAGGCTG-1_3	-0.131	-7.71	0.1638
CCTCTCCGTAGAGCTG-1_4	0.047	-7.283	0.1638
AACAACCCAACAGAGC-1_1	-7.334	5.776	0.1639
AAGGAATTCCTTACCG-1_1	-7.492	5.781	0.1639
TATCTTGTCTTTCCAA-1_1	-5.18	2.32	0.1639
TGTTCCGAGGGAGGTG-1_1	-7.342	5.866	0.1639
TTCACGCGTTTACTGG-1_1	-7.54	5.871	0.1639
TCCATCGGTTGTTTGG-1_2	3.898	-1.318	0.1639
TCCTCCCAGCTGTACT-1_2	-0.363	-7.437	0.1639
ACGGTCGGTACAATAG-1_1	0.057	-2.546	0.164
ATCGCCTGTACCCGAC-1_1	-7.313	6.5	0.164
CATACTTCAACCAATC-1_1	0.046	-2.482	0.164
TATCAGGAGCATCAGG-1_1	-7.308	5.882	0.164
TATTCCACAGCGGTCT-1_1	-5.059	2.554	0.164
TGATGGTAGCATCAGG-1_1	-4.522	1.343	0.164
TAGAGTCAGGCCTTGC-1_2	-0.276	-7.335	0.164
ATAGACCGTAAGTTGA-1_3	-0.173	-7.322	0.164
GAGTTGTTCTTGGGCG-1_3	-0.349	-7.6	0.164
CCTAACCAGGGTTAAT-1_1	-3.688	0.228	0.1641
TCAATTCAGTCAAGCG-1_1	-7.132	5.678	0.1641
AGGGCTCCAATATCCG-1_3	-1.284	-1.394	0.1641
ACTTCCGAGGTCGACA-1_1	-3.465	-0.045	0.1642
GCCCAGATCTGGGCCA-1_1	9.034	1.959	0.1642
TATCCTACATCCTATT-1_1	4.05	-0.978	0.1642
TCTCTGGTCTACTATC-1_1	-4.126	1.182	0.1642
TGCATCCAGTGCAGCA-1_1	-4	0.574	0.1642
ATTTACCTCGCGCCAA-1_3	-0.502	-7.643	0.1642
CACTGTCGTGGTAACG-1_3	7.628	0.844	0.1642
GACTCAAGTATGAGAT-1_3	-0.197	-7.412	0.1642
GGCTTGGTCGCTGATA-1_1	-5.446	2.356	0.1643
TCCAGAAAGAGTGGCT-1_1	-7.503	5.844	0.1643
AGATAGAAGCTGAAAT-1_2	-0.433	-7.553	0.1643
ATGAGGGGTCGTATGT-1_2	-0.35	-7.828	0.1643
ACGTAACGTTTCGATG-1_1	-7.552	6.048	0.1644
TCAAGACCATCGGTTA-1_1	-7.343	6.265	0.1644
TTACTGTCACACGTGC-1_1	-7.256	6.059	0.1644
CACCAAACAGGAAGTC-1_2	-0.478	-7.552	0.1644
CACTAAGTCGATTGGT-1_2	-0.411	-7.706	0.1644
CCGATCTGTGGGTATG-1_2	-0.388	-7.554	0.1644
CTTCTAAAGGGTGGGA-1_2	-0.319	-7.795	0.1644
CTTCTCTTCGATCCAA-1_2	-0.283	-7.699	0.1644
TTTGTTGCAAGTATCC-1_2	-0.05	-7.045	0.1644
ATTCTTGTCTGGAAGG-1_1	-3.908	0.61	0.1645
TGCGACGTCAGCCCAG-1_1	0.554	-3.708	0.1645
ATACCTTGTACGCTTA-1_2	-0.383	-7.56	0.1645
CCGGACAGTTAACCTG-1_2	10.48	3.074	0.1645
TGTAGACAGTGTAGTA-1_2	-7.091	5.247	0.1645
GAATCGTTCAGGAGAC-1_3	-0.219	-7.589	0.1645
GTCGTAAAGAATCTAG-1_3	-0.168	-7.613	0.1645
AATGGCTCACTGATTG-1_1	-7.491	5.78	0.1646
AGCGCTGAGCAAGTCG-1_1	-7.076	6.264	0.1646
ATGCGATAGGGAGGTG-1_1	-7.295	6.133	0.1646
CATGGATAGCTTTCTT-1_1	-7.647	6.056	0.1646
CGGGACTGTTGCTTGA-1_2	-3.407	-0.001	0.1646
CAACGATAGGTGCATG-1_1	-4.032	0.526	0.1647
CATTGTTGTGACTAAA-1_1	-7.483	5.737	0.1647
TACCGGGAGTAATACG-1_1	-5.352	2.616	0.1647
TGCAGGCTCTACTTCA-1_1	-5.925	3.124	0.1647
GCCTGTTCATGGATCT-1_2	-7.177	5.821	0.1647
ACCCTCATCCAACACA-1_3	-0.166	-6.17	0.1647
GAATCGTAGGCGATAC-1_3	-0.302	-7.438	0.1647
AGCCAATTCTTACGGA-1_1	-7.893	6.189	0.1648
CCCATTGCACCCATAA-1_1	-4.901	2.014	0.1648
TTCAATCGTGGAAATT-1_1	-4.241	1.068	0.1648
CCCTCTCAGGTCGTCC-1_2	-0.154	-7.381	0.1648
CGGGTCATCATGTCAG-1_2	10.376	3.238	0.1648
TACACCCCAATTCGTG-1_2	-0.345	-7.634	0.1648
TGCTTCGTCTGGGCCA-1_2	-1.816	-1.344	0.1648
CCCTCTCTCTTCCCAG-1_3	-7.311	6.469	0.1648
CCACGAGAGTTCACTG-1_1	-7.704	6.028	0.1649
CGTTGGGTCTATGTGG-1_1	-7.571	5.961	0.1649
TCAATTCGTCAGCGTC-1_1	-1.694	-0.887	0.1649
CCAATTTCATTCACAG-1_1	-3.593	0.058	0.165
GCAGTTAAGCACACAG-1_1	-7.596	6.042	0.165
GTTCATTGTCCCTGAG-1_1	-4.62	1.74	0.165
AGGGTCCTCTACTATC-1_2	-0.579	-7.686	0.165
CGATCGGCATAGAGGC-1_2	-0.29	-7.995	0.165
CTGGACGTCGATCCAA-1_2	-6.162	4.844	0.165
GTATTGGAGTTTGAGA-1_2	-0.333	-7.899	0.165
GACCCAGCAGCCATTA-1_3	0.02	-2.475	0.165
TTTACTGAGGCCTTGC-1_3	-0.213	-6.149	0.165
AAGTCGTGTACTCGCG-1_1	-3.746	-0.157	0.1651
TGAATCGTCAGCTAGT-1_1	-7.341	5.972	0.1651
GGGTTATGTGTTCCAA-1_2	-0.588	-2.187	0.1651
TAGTGCAAGTGCAGGT-1_2	0.174	-5.218	0.1651
GTATTGGAGCTAAGTA-1_3	-7.189	5.802	0.1651
ACGATCACAACGGCCT-1_1	-3.721	0.509	0.1652
TTGTTTGCAATTGCCA-1_1	-6.31	4.533	0.1652
AAGTGAATCGTAGGAG-1_2	-5.138	3.168	0.1652
TTGTTGTCAACAGCTT-1_2	-0.308	-7.462	0.1652
CACTAAGAGTAGCAAT-1_3	-0.44	-7.738	0.1652
CTCCTCCAGATAGTCA-1_3	-0.377	-7.404	0.1652
TCTCCGACAGACCTAT-1_3	-0.345	-7.448	0.1652
CGATCGGTCTACCAGA-1_1	-1.854	-1.123	0.1653
GAGAAATGTCCAGAAG-1_2	-0.427	-7.641	0.1653
GTCGTAAAGAATCTAG-1_2	-0.226	-7.679	0.1653
TCATTACGTACCCGCA-1_2	0.634	-3.271	0.1653
ACAACCAGTCTAGGTT-1_3	5.373	-1.017	0.1653
CTATCTAGTTACCGTA-1_1	-3.646	0.563	0.1654
CTTGAGATCAGCTAGT-1_1	-7.382	5.711	0.1654
CCGTTCATCTTCGGTC-1_2	2.923	-1.632	0.1654
TCGCACTGTAGCGTTT-1_2	2.988	-1.773	0.1654
CCCTTAGCAACTCCCT-1_3	0.036	-5.356	0.1654
TGTTCATTCTCCCTAG-1_4	10.831	3.359	0.1654
CCTGTTGCACGAAGAC-1_1	0.991	-2.374	0.1655
CTCACTGGTACCTAAC-1_1	-5.452	2.309	0.1655
GCAACCGCATTCTGTT-1_1	-4.898	1.856	0.1655
TCGCTTGCAGGTGAGT-1_1	-7.326	5.775	0.1655
CAATGACTCCATCCGT-1_2	-0.719	-1.642	0.1655
AGGTTACTCGGAAACG-1_3	-0.674	-2.003	0.1655
GCATTAGTCCCGTGAG-1_3	-7.439	5.559	0.1655
TTAGGGTCAGACGATG-1_3	-0.237	-7.883	0.1655
CACACAACAAATTAGG-1_1	-6.511	5.421	0.1656
CGGAACCAGGGACACT-1_1	-7.582	6.039	0.1656
CTCTGGTAGTAAACAC-1_1	-7.254	5.914	0.1656
AGCGCCAAGAGAGCGG-1_2	-0.196	-7.806	0.1656
CGGGTGTAGCTAAACA-1_2	-0.409	-7.424	0.1656
GCTACCTAGCTCGACC-1_2	-0.687	-7.74	0.1656
GGGTATTTCGCATGAT-1_2	0.007	-7.296	0.1656
CACAGATTCCGGTTCT-1_3	-0.263	-6.994	0.1656
ATCCACCGTCGGAACA-1_4	0.511	-4.412	0.1656
ACAAGCTCACATTACG-1_1	-7.588	5.83	0.1657
ACCCTTGAGATCCGAG-1_1	-7.584	6.188	0.1657
ACGGTTAAGAGCCTGA-1_1	0.28	-1.91	0.1657
AGAAGCGCAGCAGTTT-1_1	2.579	-1.617	0.1657
TACCCGTGTGTATTCG-1_1	-3.674	0.25	0.1657
TACCGGGGTCACTCGG-1_1	-7.366	5.681	0.1657
TCGTCCAAGCGTTCAT-1_1	-4.132	0.541	0.1657
TCTTAGTGTCGAATTC-1_1	-4.886	1.789	0.1657
TGTAACGTCTGGAGAG-1_1	-7.386	5.627	0.1657
TAATTCCTCCGTATAG-1_2	8.759	1.891	0.1657
AACGAAATCTGCTCTG-1_4	-1.992	-0.972	0.1657
GATCAGTGTGAGCAGT-1_1	-7.23	5.833	0.1658
GTTACAGAGGTTAGTA-1_1	-7.369	5.96	0.1658
GTTAGACGTGTTCCTC-1_1	-4.433	1.571	0.1658
AGCTCAATCACGAGGA-1_2	-0.296	-7.746	0.1658
GTTCTATCACTTCTCG-1_2	7.162	0.639	0.1658
TTGTGTTCAATGTCTG-1_2	-0.235	-7.852	0.1658
ACCTGTCGTCTCTCAC-1_3	7.596	0.894	0.1658
CTCATGCGTGACCGTC-1_3	-0.279	-7.359	0.1658
CAGCAGCAGTTTCTTC-1_4	10.831	3.336	0.1658
GGGTCTGAGACAACTA-1_4	-0.372	-7.246	0.1658
TGGATGTCAGGCATGA-1_1	-7.364	5.815	0.1659
ATCCGTCAGCGTCAGA-1_2	1.874	-2.356	0.1659
ACGTACATCAAGGCTT-1_3	-0.269	-7.445	0.1659
AGGTCATCACGACGCT-1_3	-0.315	-7.232	0.1659
TCTCCGAAGGAACGCT-1_3	-7.697	6.073	0.1659
AGATAGAAGTCGGCAA-1_2	-0.262	-7.298	0.166
TGTCCTGTCATAGGCT-1_2	-0.362	-7.731	0.166
AAGCGAGGTTACCCTC-1_3	0.654	-3.838	0.166
TGGTACAAGGCCGCTT-1_3	-0.153	-7.226	0.166
CACGAATGTTGGATCT-1_1	-7.47	5.949	0.1661
CGTAATGTCCACGGGT-1_1	-7.19	5.622	0.1661
GTAACCATCGGTCACG-1_1	-5.893	2.881	0.1661
TCATCCGTCTGAGGCC-1_1	-3.759	0.472	0.1661
TCGACGGGTGACTCTA-1_1	-5.78	4.057	0.1661
TTCAATCGTTTGGAGG-1_1	-3.544	0.016	0.1661
CTGTAGAAGGCAGGGA-1_2	-0.403	-7.915	0.1661
TGATCAGCAACCCGCA-1_2	-0.479	-7.584	0.1661
TGCGGGTCACTGAGGA-1_2	-0.363	-7.828	0.1661
TGTAAGCGTTACACAC-1_2	-2.15	-1.109	0.1661
TCTATCATCAATGTCG-1_1	-3.571	0	0.1662
GAGGCAAAGAATCGTA-1_2	-0.403	-7.637	0.1662
GGATCTAAGTGAATAC-1_2	0.201	-2.141	0.1662
TGCATGAGTCTTGTCC-1_2	-0.256	-7.719	0.1662
ACCAACATCCGATCTC-1_3	4.724	-0.709	0.1662
GTATTTCCAATACCCA-1_3	-0.172	-6.79	0.1662
TGAGTCATCTCTGAGA-1_3	-0.268	-7.37	0.1662
GAGATGGCAAAGGGTC-1_1	-7.209	6.255	0.1663
TGTCCCAGTGGCAACA-1_1	-0.83	-1.796	0.1663
TGCTTGCGTAAGCAAT-1_2	-0.446	-7.656	0.1663
TTACCATTCGGACTTA-1_4	4.811	-0.805	0.1663
TCAATCTAGCGTGAAC-1_1	-6.504	4.886	0.1664
CCGAACGTCTTCGCTG-1_3	-1.029	-1.432	0.1664
CAACAACCATACCACA-1_1	-7.67	6.457	0.1665
CCGTAGGTCACGAGGA-1_1	-6.551	5.433	0.1665
TCATGTTCATTGGCAT-1_1	-7.206	5.953	0.1665
TTAGGGTCAGCTCGGT-1_1	-3.878	0.64	0.1665
ACAACCAGTCTAGGTT-1_2	4.949	-1.36	0.1665
TGAGGTTAGCGTTCAT-1_2	-0.16	-7.413	0.1665
TGAGTCACACATGGTT-1_2	2.267	-2.017	0.1665
GCTACAAGTGAACCGA-1_4	0.124	-5.17	0.1665
TAATTCCCACTGTCCT-1_4	2.589	-2.083	0.1665
AGACAGGCATGTGACT-1_1	-4.965	2.377	0.1666
GAAATGAAGCTGTTAC-1_1	-5.498	2.74	0.1666
CCATCACAGAGAGGGC-1_2	-0.315	-7.596	0.1666
CTGAGGCAGGAGATAG-1_2	-0.441	-7.756	0.1666
GTGGGAACACTGCATA-1_2	-0.369	-7.727	0.1666
TTACGTTAGGCTTAAA-1_3	-0.324	-7.499	0.1666
GGGACCTTCTAATTCC-1_1	-7.508	6.219	0.1667
ACTTCCGGTCGGTGAA-1_2	10.591	3.244	0.1667
ACGTAGTGTGCGGCTT-1_3	-0.341	-7.32	0.1667
CCCGGAAAGGAGTACC-1_3	-0.276	-7.411	0.1667
GCTGCAGTCATTACCT-1_3	-0.275	-7.417	0.1667
GTGAGGATCCTGTAGA-1_3	-4.347	1.222	0.1667
AACACACTCGTGACTA-1_1	-7.368	6.068	0.1668
CACGTGGAGATGCTTC-1_1	-3.702	0.573	0.1668
CGATGGCCACACTTAG-1_1	-7.416	6.462	0.1668
CTGCTCAAGTCGGCCT-1_1	-3.611	-0.001	0.1668
CAAGACTGTTCCATTT-1_2	10.054	3.179	0.1668
TCATGAGGTTAATCGC-1_2	-0.322	-7.625	0.1668
AATGCCAAGGTTGTTC-1_3	10.581	3.574	0.1668
ACCGTTCTCCTTCTGG-1_3	-1.22	-1.267	0.1668
ATGCGATAGAACAGGA-1_3	-0.294	-7.384	0.1668
CTCCTCCCAGTTTCAG-1_3	9.462	2.611	0.1668
GAGGGATAGTGAGGCT-1_3	-0.318	-7.409	0.1668
TTTCGATCAACCGATT-1_3	-0.386	-7.448	0.1668
ACGGTCGAGATCGCCC-1_1	-0.108	-2.641	0.1669
CAGAGCCTCCGCAAAT-1_1	-4.75	1.815	0.1669
GTAGATCCAGGGCTTC-1_1	-7.395	5.763	0.1669
TTGCTGCAGCATCGAG-1_1	-7.353	5.684	0.1669
CTCCACAAGCTGGTGA-1_2	-0.57	-7.748	0.1669
GGGTTTAAGTAATCCC-1_2	9.802	2.592	0.1669
ACTTCCGGTCGGTGAA-1_3	10.593	3.426	0.1669
TCGTGGGAGCAGTCTT-1_3	-0.272	-7.845	0.1669
CAAGGGAAGTGCAGCA-1_1	-6.344	4.229	0.167
CGAGAAGCAACCACGC-1_1	-7.257	5.871	0.167
GCCATGGCACTTGACA-1_1	-7.54	5.944	0.167
TGACTCCTCCCAATAG-1_1	-7.501	5.954	0.167
TCACATTAGTAACCGG-1_2	-0.385	-7.757	0.167
TGCGATAGTCACTCTC-1_2	-0.201	-7.407	0.167
TGTAAGCCACACCAGC-1_2	-0.29	-7.871	0.167
CCGCAAGCATGCCGGT-1_3	-0.34	-7.324	0.167
TTGGGATGTAGGGTAC-1_3	-0.173	-7.324	0.167
CTTCGGTAGACTCGAG-1_4	-0.304	-1.547	0.167
TTTGTTGAGTTTCAGC-1_1	0.023	-2.575	0.1671
CGTGAATGTGCTAGCC-1_2	-0.268	-7.56	0.1671
GCATTAGAGGATATGT-1_2	-0.378	-7.678	0.1671
CTGTATTCAAGAATAC-1_3	-7.314	6.037	0.1671
GATCCCTGTACCCGCA-1_3	-0.297	-7.646	0.1671
AAGACAATCCCGGTAG-1_1	-7.603	6	0.1672
CAGCAGCTCGGACTTA-1_1	-7.355	5.812	0.1672
CATTGCCCATTGCTGA-1_1	-5.132	2.303	0.1672
CTGGTCTTCTAAGAAG-1_1	-3.869	0.005	0.1672
AATCACGAGGGAGGTG-1_2	0.308	-4.074	0.1672
CTCAAGACACCGTGCA-1_3	-0.424	-7.374	0.1672
CTCATCGTCGTTGTAG-1_3	-0.1	-7.397	0.1672
GAGAGGTCAGCGAGTA-1_4	9.19	1.736	0.1672
TGCTGAATCTAGATCG-1_4	10.301	3.343	0.1672
CTCTGGTCAACTGGTT-1_1	-7.464	6.253	0.1673
GAGGCAACAACGTTAC-1_2	-0.394	-7.82	0.1673
TGTTGGAGTCCGGCAT-1_2	-0.272	-7.597	0.1673
AGACCATCACAGCCTG-1_3	-0.32	-7.354	0.1673
CAGATACCAAAGGTTA-1_3	-0.256	-6.988	0.1673
TCATCATGTCCAACGC-1_3	-0.383	-7.264	0.1673
TGGAACTGTTTACGTG-1_3	-0.239	-7.685	0.1673
TTGCTGCTCTCGGGAT-1_4	10.787	3.435	0.1673
CTGCAGGGTATCACGT-1_1	-3.822	0.11	0.1674
TCATCATCATAGCTGT-1_1	-5.779	3.017	0.1674
ATGAGGGAGGTTCATC-1_2	-0.24	-7.699	0.1674
TGTTACTCATTATGCG-1_2	-0.154	-7.647	0.1674
TATGTTCAGTAGCTCT-1_3	-0.174	-7.003	0.1674
TTCCTCTCACCAAATC-1_3	10.416	3.658	0.1674
CGATGGCCAGCTGTCG-1_4	4.368	-1.109	0.1674
ACGATGTAGTTACGAA-1_1	-7.608	5.927	0.1675
CCGATGGCACGCGTGT-1_1	-4.923	1.778	0.1675
CCTTTGGGTATACGGG-1_1	-6.539	5.463	0.1675
GACAGCCAGCTACTGT-1_1	-7.5	6.116	0.1675
TACTGCCTCAGGGTAG-1_1	-7.548	6.202	0.1675
TCTTAGTAGGGCAGTT-1_1	-4.466	2.411	0.1675
GATCGTATCGGAAGGT-1_2	-0.258	-7.727	0.1675
ACCTGAACAGCGGATA-1_3	-0.802	-1.552	0.1675
AGGATCTGTATTCCTT-1_3	-0.193	-7.275	0.1675
GCCATTCGTTGTTGAC-1_3	-1.828	-1.091	0.1675
GGGTATTCAGCTCATA-1_3	-0.308	-7.382	0.1675
AATTTCCCAGACCTGC-1_1	-6.095	3.651	0.1676
CATCCCATCCCTTCCC-1_1	-1.465	-0.563	0.1676
TATTGGGTCTAGAACC-1_1	-5.84	2.954	0.1676
ACCCTTGAGCAGTAAT-1_2	-0.346	-7.215	0.1676
ACTCCCATCCTATTTG-1_2	-0.386	-7.754	0.1676
GTCTCACCACGCAAAG-1_3	-0.407	-7.613	0.1676
TTACCGCGTCCATACA-1_1	-5.291	2.193	0.1677
AGTACTGAGTCGGGAT-1_2	-0.223	-7.713	0.1677
CATACAGTCCTACCAC-1_2	10.732	3.667	0.1677
TGAATGCAGCTTTCTT-1_2	-0.219	-7.464	0.1677
GGCACGTAGCGCCTAC-1_3	-0.267	-7.287	0.1677
TCACTATCAAGGCCTC-1_3	-0.44	-7.895	0.1677
ACCTACCTCTGCTTAT-1_1	-5.496	3.146	0.1678
AGAGCAGCAGCTTTGA-1_1	-7.051	6.073	0.1678
TGAGCGCAGTCACACT-1_1	-7.387	5.777	0.1678
CCGTAGGCACTTGACA-1_2	-0.493	-7.788	0.1678
GAATAGATCACACGAT-1_2	-0.341	-7.296	0.1678
TTCGGTCTCTCGGTCT-1_2	-0.287	-7.32	0.1678
GGGACAATCGAGTCCG-1_3	-0.307	-7.489	0.1678
AGTACCAGTTACCCTC-1_2	0.021	-5.807	0.1679
AGTTCCCCAGGCGAAT-1_2	-0.319	-7.652	0.1679
CCTTGTGCATTCTCTA-1_2	-1.42	-1.924	0.1679
GTTGCTCGTTGTGGAG-1_2	-0.346	-7.841	0.1679
TAAGTCGGTTAACCTG-1_2	-0.351	-7.833	0.1679
GTTGTGAAGAGGGTAA-1_3	-0.266	-7.52	0.1679
TATATCCTCCCTCTAG-1_3	-0.365	-7.395	0.1679
ATATCCTCACGTTGGC-1_1	-7.445	5.911	0.168
ATCGTCCGTCTGTAGT-1_1	-7.296	5.962	0.168
TCAAGACGTTCAGGTT-1_1	-7.27	5.551	0.168
CCCGGAAGTTTGGGTT-1_2	-0.284	-7.856	0.168
AGGAATACAAGCCCAC-1_3	7.751	1.112	0.168
CACGTTCCACTATGTG-1_3	-0.261	-7.254	0.168
CGAAGTTGTCGGCACT-1_3	-0.199	-7.401	0.168
ATTCGTTAGTCGAGGT-1_1	-4.054	0.582	0.1681
GTAAGTCTCAGAGTGG-1_1	-7.36	5.5	0.1681
GTCCACTTCCATCTAT-1_1	-7.467	5.992	0.1681
TTACAGGTCCCGAGAC-1_1	-7.313	6.525	0.1681
AGTAGTCAGAGGGTCT-1_3	7.781	1.088	0.1681
ATACCTTTCAACCTCC-1_3	-0.394	-7.191	0.1681
ATTCACTCAGATTAAG-1_3	-0.334	-7.536	0.1681
CATACTTGTGCTCCGA-1_3	7.816	1.042	0.1681
TCCATCGTCTTCGTAT-1_3	-7.252	5.764	0.1681
ACATGCATCCGACATA-1_2	-0.363	-7.627	0.1682
CTTCTAAAGGGTGGGA-1_3	-0.289	-7.621	0.1682
TCTATCAAGGCCACCT-1_3	-0.272	-7.283	0.1682
TTCGCTGAGGATTTGA-1_3	10.494	3.134	0.1682
AACTTCTGTATGAGCG-1_1	-7.407	6.122	0.1683
GACATCACATGTTTGG-1_1	-7.227	5.896	0.1683
GATGAGGGTCACCGCA-1_1	-5.612	2.423	0.1683
TTCCGGTGTACAGTAA-1_1	-6.949	4.578	0.1683
TTGTTGTCAGTTAAAG-1_1	10.649	3.288	0.1683
AGGTTACTCGGAAACG-1_2	-3.318	0.072	0.1683
AGTAACCCATTCCTAT-1_3	0.546	-3.698	0.1683
CACGGGTTCGATTGGT-1_3	-0.288	-7.619	0.1683
TGCACGGAGCTCCCTT-1_4	0.253	-5.392	0.1683
AGGAATAAGACAACAT-1_1	-3.982	0.549	0.1684
TATCGCCGTCCATAGT-1_1	-7.538	6.086	0.1684
TCACATTTCGGCCCAA-1_1	-3.079	-0.342	0.1684
TCGATTTGTGTCACAT-1_1	-7.3	5.975	0.1684
TGCAGTACATCTAACG-1_1	-3.015	-0.61	0.1684
GTCAAACCAATGAACA-1_3	-3.196	-0.204	0.1684
TACGTCCGTGGGTTGA-1_3	8.201	1.369	0.1684
TGGGCGTAGGTCGTAG-1_3	-5.956	4.131	0.1684
TCTGGCTCATCCGGCA-1_4	10.626	3.247	0.1684
CCACTTGAGGTTGGTG-1_1	-5.654	2.588	0.1685
CCGATCTGTTAAGTCC-1_1	-3.891	0.028	0.1685
GTGGAGACATAGGTTC-1_1	-6.344	4.742	0.1685
CTATCCGCAATGAACA-1_2	-0.261	-7.505	0.1685
CTGCAGGGTGTGTTTG-1_2	-0.354	-7.713	0.1685
ACATGCATCCGACATA-1_3	-0.41	-7.462	0.1685
GATCATGGTCTACTGA-1_3	10.164	3.417	0.1685
TTCCTAATCTACCAGA-1_3	-0.377	-7.33	0.1685
GTACAACCAAACACGG-1_4	-1.142	-0.97	0.1685
CAATACGCATTCACAG-1_1	-3.758	0.488	0.1686
CTGCCTAAGGAATTAC-1_1	-7.569	6.009	0.1686
TTACGCCAGTATCCTG-1_1	-5.663	2.838	0.1686
CCATCACGTTCTCGCT-1_2	-0.552	-7.291	0.1686
GATGTTGAGAGTGGCT-1_2	10.428	3.083	0.1686
TTGCGTCGTGGAACAC-1_2	0.096	-6.478	0.1686
GTAGTACCAACAGCTT-1_3	-7.293	5.79	0.1686
GCTCAAAAGACACACG-1_1	-4.503	1.634	0.1687
TAGCACAAGCCGTTGC-1_1	1.771	-2.149	0.1687
CCACAAACATCTTAGG-1_2	9.121	2.228	0.1687
TGATGGTGTGTTAAAG-1_2	0.041	-6.696	0.1687
CTAACCCTCCAGTGTA-1_3	2.651	-1.66	0.1687
CCTCCTCGTATCGTGT-1_4	9.9	3.835	0.1687
CCTCCTCCAGTTTGGT-1_1	-5.347	2.364	0.1688
ATTGGGTCAGGTGAGT-1_2	10.296	3.429	0.1688
CTCCTTTGTAGGGAGG-1_2	-0.421	-7.824	0.1688
AGGGTCCGTATCGATC-1_3	-0.295	-7.487	0.1688
TCGACCTTCTTCCGTG-1_3	10.359	3.14	0.1688
GCAACATGTCGTCTCT-1_4	-5.842	5.55	0.1688
GCCCGAAGTGTTCGAT-1_4	8.945	1.601	0.1688
ATTATCCGTGCCTAAT-1_1	-6.402	5.438	0.1689
GCTCAAATCTCTCGAC-1_1	-7.287	6.37	0.1689
TGTGCGGTCCCGGTAG-1_1	-3.515	0.023	0.1689
GGGTAGAGTCAAGCCC-1_2	-0.286	-7.596	0.1689
ATTCATCGTTCGGTAT-1_3	-0.239	-7.636	0.1689
CCCGGAAGTAGCGCTC-1_3	10.393	3.34	0.1689
CTGTAGAAGGCAGGGA-1_3	-0.451	-7.803	0.1689
GAGGCAATCAGTGATC-1_3	-0.146	-7.555	0.1689
GTTATGGGTCCGAAAG-1_1	-7.645	5.926	0.169
TCGAAGTAGGAAGTGA-1_2	-0.251	-7.755	0.169
TTATTGCTCAGTCTTT-1_3	10.052	3.906	0.169
ACTGTGACAGCTACTA-1_1	-6.328	5.696	0.1691
AGGGCCTCATTCCTAT-1_1	-5.939	3.111	0.1691
CAGATCACACATTGTG-1_1	10.644	3.349	0.1691
GTTCATTCACAGTCAT-1_1	-5.947	3.297	0.1691
TCGTAGAAGAAACTAC-1_1	-7.666	5.953	0.1691
ACCTGAACAGCGGATA-1_2	-0.805	-1.551	0.1691
TTAGGCACACCTAAAC-1_2	-0.313	-7.256	0.1691
CATCCCACATCAGTCA-1_3	-0.374	-7.243	0.1691
GAGTGTTCAGTTAAAG-1_3	7.6	0.907	0.1691
GATCAGTAGGTTAAAC-1_3	0.119	-5.139	0.1691
GGGATGAAGCAATAGT-1_3	-0.3	-7.617	0.1691
ATTGTTCGTTCGGTAT-1_1	-6.917	6.216	0.1692
CTCACTGTCCATCTGC-1_1	-5.683	3.041	0.1692
GGCTGTGCAATTTCCT-1_1	-7.531	6.133	0.1692
GTATTGGAGAGTCTGG-1_1	10.338	3.358	0.1692
TGACGCGCAGCGGTCT-1_1	-7.416	6.053	0.1692
GGAGGTAGTGGTCCGT-1_2	1.703	-2.635	0.1692
GTGAGTTCACCTCAGG-1_2	-0.141	-7.565	0.1692
AGCCACGGTCTGCATA-1_3	-0.356	-7.303	0.1692
CTCTCGAGTAGTTCCA-1_3	-0.411	-7.499	0.1692
GAGCCTGTCAATCCGA-1_3	-5.315	2.262	0.1692
GCCAGGTGTCTTCATT-1_3	0.068	-6.202	0.1692
AGATCCATCAGCATTG-1_1	-7.507	5.701	0.1693
ATGATCGCAACTGAAA-1_1	-3.556	-0.144	0.1693
GCATCTCCAATGGCCC-1_1	-5.179	2.068	0.1693
TCTCCGAGTCTGCGCA-1_1	-2.191	-0.189	0.1693
GATTTCTAGCAGGCTA-1_3	-0.347	-7.259	0.1693
CATCCGTTCTTACGTT-1_1	-3.587	0.636	0.1694
CGTCCATCACCTGTCT-1_1	-3.835	0.371	0.1694
CTACCTGCACGGCCAT-1_1	-4.199	1.101	0.1694
GACTCAACAGAGGAAA-1_1	-7.314	5.875	0.1694
GTATTTCGTCACCGCA-1_1	-4.82	1.605	0.1694
GTCACGGCAACCCTAA-1_1	-4.752	1.401	0.1694
TATCCTAGTATGACAA-1_1	-5.346	1.9	0.1694
GTATTGGAGCTAAGTA-1_2	-7.157	5.699	0.1694
GTCGTTCGTGTCATCA-1_2	-0.313	-7.948	0.1694
GTGGTTATCCATTGCC-1_2	7.985	1.221	0.1694
TCGATTTCAGACACCC-1_3	-0.35	-7.369	0.1694
TTCCACGCAAACCATC-1_3	0.152	-5.432	0.1694
CAACAACAGAAGGGAT-1_1	-7.348	5.929	0.1695
TGAGGAGGTGGAAGTC-1_2	10.528	3.364	0.1695
CTGCTCAAGGAGTATT-1_3	-0.199	-7.424	0.1695
AGAACCTAGTCGGCCT-1_4	-0.545	-1.375	0.1695
GAGTTACCAAAGGCGT-1_1	-7.455	5.877	0.1696
ATACTTCAGGGTATAT-1_2	-0.2	-7.505	0.1696
CTAACTTAGAGCTGAC-1_2	8.186	1.393	0.1696
TCTAACTGTTCAAGGG-1_2	-0.262	-7.363	0.1696
ACAGGGAGTTGCGGCT-1_1	-7.492	5.871	0.1697
CCTTCAGCATGGGTTT-1_1	-6.446	5.366	0.1697
CTCCAACCAGCAGGAT-1_1	-7.707	6.056	0.1697
GATGAGGGTCAGATTC-1_1	-7.325	5.665	0.1697
GATTTCTCACCGTACG-1_1	-0.492	-1.363	0.1697
GCTTCACAGGTCGCCT-1_2	-0.293	-7.545	0.1697
CGTCAAAGTGTCCAAT-1_3	9.97	2.728	0.1697
GGGAAGTAGGTACCTT-1_1	-6.994	6.069	0.1698
TGTAACGAGCGTCAAG-1_1	-7.449	5.822	0.1698
ACGATCATCTATCGGA-1_2	-3.147	0.188	0.1698
GTCATGAAGCGCCTAC-1_2	-0.025	-7.587	0.1698
CCAATTTGTATACCTG-1_3	-0.381	-7.301	0.1698
GACTCTCCATTGACTG-1_3	-0.108	-5.96	0.1698
GTGTCCTCATGGACAG-1_3	-1.695	-0.895	0.1698
TCGCTTGAGTTAGTAG-1_3	-0.369	-7.545	0.1698
TTCCGTGAGCTGTTAC-1_3	1.907	-2.419	0.1698
AAGTCGTCAGAACTAA-1_4	1.796	-2.218	0.1698
AGCGTATCACATACGT-1_4	-4.986	2.84	0.1698
AGAACAATCACTTGTT-1_1	-5.234	3.556	0.1699
ATTGTTCCACTACCCT-1_2	-0.327	-7.499	0.1699
ATTTACCTCGCGCCAA-1_2	-0.512	-7.69	0.1699
CCGCAAGCATGCCGGT-1_2	-0.308	-7.559	0.1699
AACCAACTCATAGAGA-1_3	-0.38	-7.477	0.1699
ATCGTGAGTGGAAGTC-1_1	-7.551	5.836	0.17
GGGTCACGTAACTTCG-1_1	-7.378	5.962	0.17
TAAGCCACAGCCTATA-1_1	-5.818	3.615	0.17
TGAGTCAGTTCGAAGG-1_1	-4.474	1.574	0.17
AGTACTGTCCAGTTCC-1_2	8.727	1.498	0.17
ATACTTCAGCTACAAA-1_2	-0.35	-7.364	0.17
GAAGGGTAGTCGCGAA-1_2	-0.203	-7.338	0.17
GTCTTTACAAGAATAC-1_3	6.589	1.14	0.17
ACCTGAAGTTGCATAC-1_1	-2.088	-0.74	0.1701
ACGTACACAATCTGCA-1_1	-7.487	5.992	0.1701
AGAACCTTCTCCCATG-1_1	-5.979	3.71	0.1701
CAACAGTAGAGGTGCT-1_1	-6.522	4.159	0.1701
GTAACCATCCAAGCTA-1_1	6.807	0.227	0.1701
TAGGGTTAGACAGTCG-1_1	9.998	2.724	0.1701
TCACGCTGTTTACTGG-1_1	-6.455	5.418	0.1701
TCCATCGGTGATACAA-1_1	-7.5	6.047	0.1701
TTCGATTTCTATCACT-1_1	-6.341	5.562	0.1701
CTTCCTTCACGCGTCA-1_2	7.3	0.889	0.1701
GTGGGAACAGTGCGCT-1_2	-6.554	4.396	0.1701
TTCCTTCAGCGGGTAT-1_3	-0.096	-6.719	0.1701
ATTGTTCGTGACGCCT-1_1	-7.348	5.812	0.1702
CCGTTCATCAAACCTG-1_1	-7.525	6.103	0.1702
GCGTGCACAGCCGTCA-1_1	-3.611	0.004	0.1702
[truncated: 5,735 more rows]
